# Supplementary material for: Responsive robotic prey reveal how predators adapt to predictability in escape tactics
Source: Proc Natl Acad Sci U S A. 2022 Jun 3;119(23):e2117858119. doi: 10.1073/pnas.2117858119 (PMC9191677; doi:10.1073/pnas.2117858119)
Supplement: Supplementary File [file pnas.2117858119.sd01.csv]

Acara_ID	Group	SBL_cm	Treatment	Trial	Date	Time_s	Prey_escape_triggered	Predator_attacks_prey	Trial_complete	Refuge_emergence_s	Approach_angle_deg	Trigger_time_s	Capture_time_s	Capture_Latency	Prey_escape_angle_deg	Reaction_distance_cm	Prey_escape_angle_deg_360	Trigger_latency_s	Maximum_approach_speed_cm_s	Heading_towards_prey	Programmed_escape_angle_degrees	Programmed_Escape_Angle	Maximum_pursuit_speed_cm_s	Minimum_pursuit_speed_cm_s	Maximum_acceleration_cm_s2	Maximum_deceleration_cm_s2	Maximum_turn_speed_deg_s	Minimum_turn_radius_cm
Group1Acara1	Group1	7.2	P	1	19/11/2018	47760	1	1	1	28	2.411868961	48.68	50.4	1.72	155.4091035	17.099731	155.4091035	20.68	17.87430341	1	160	NA	NA	NA	NA	NA	NA	NA
Group1Acara1	Group1	7.2	P	2	20/11/2018	38700	1	1	1	30	324.9894594	53.52	56.2	2.68	165.8882428	26.22729011	165.8882428	23.52	17.38798971	1	160	NA	NA	NA	NA	NA	NA	NA
Group1Acara1	Group1	7.2	P	3	21/11/2018	46980	1	1	1	22	20.79649405	59.2	61.8	2.6	169.1795424	22.5651067	169.1795424	37.2	21.91426153	1	160	NA	NA	NA	NA	NA	NA	NA
Group1Acara1	Group1	7.2	P	4	22/11/2018	43200	1	1	1	14	305.7404755	29.68	31.48	1.8	166.9989423	21.43265062	166.9989423	15.68	19.3852163	1	160	NA	NA	NA	NA	NA	NA	NA
Group1Acara1	Group1	7.2	P	5	23/11/2018	46320	1	1	1	16	63.92757681	49.24	50.96	1.72	174.6769521	23.05672708	174.6769521	33.24	20.80152104	1	160	NA	NA	NA	NA	NA	NA	NA
Group1Acara1	Group1	7.2	P	6	24/11/2018	45420	1	1	1	23	293.6357235	46.24	47.88	1.64	179.6154767	24.30704384	180.3845233	23.24	28.8007112	1	160	NA	NA	NA	NA	NA	NA	NA
Group1Acara1	Group1	7.2	P	7	26/11/2018	54840	1	1	1	12	41.44859762	32.04	32.72	0.68	172.0399025	6.61975689	172.0399025	20.04	36.3852148	1	160	NA	NA	NA	NA	NA	NA	NA
Group1Acara1	Group1	7.2	P	8	27/11/2018	58200	1	1	1	13	43.13444812	36.52	37.56	1.04	168.3296955	13.2092852	168.3296955	23.52	34.51259177	1	160	NA	NA	NA	NA	NA	NA	NA
Group1Acara1	Group1	7.2	P	9	28/11/2018	36780	1	1	1	15	43.08154986	35.52	36.76	1.24	172.041849	10.92385688	172.041849	20.52	25.91811908	1	160	NA	NA	NA	NA	NA	NA	NA
Group1Acara1	Group1	7.2	P	10	29/11/2018	57060	1	1	1	12	337.8350966	29.04	30.04	1	159.5182003	14.04922631	159.5182003	17.04	38.59421929	1	160	NA	NA	NA	NA	NA	NA	NA
Group1Acara1	Group1	7.2	P	11	30/11/2018	50400	1	1	1	51	19.52994914	79.12	80.12	1	158.4179855	13.90244222	158.4179855	28.12	25.20382795	1	160	NA	NA	NA	NA	NA	NA	NA
Group1Acara1	Group1	7.2	P	12	01/12/2018	56100	1	1	1	26	31.80202287	44.68	46.08	1.4	168.9877946	18.6826282	168.9877946	18.68	33.60492837	1	160	NA	NA	NA	NA	NA	NA	NA
Group1Acara1	Group1	7.2	P	13	03/12/2018	54900	1	1	1	16	37.96969022	33.64	34.64	1	170.8729699	11.30751186	170.8729699	17.64	28.91217949	1	160	NA	NA	NA	NA	NA	NA	NA
Group1Acara1	Group1	7.2	P	14	04/12/2018	41280	1	1	1	15	355.5258192	35.08	36.76	1.68	160.21289	21.47032175	160.21289	20.08	24.85614585	1	160	NA	NA	NA	NA	NA	NA	NA
Group1Acara1	Group1	7.2	P	15	05/12/2018	47760	1	1	1	15	34.26825734	29	30.48	1.48	162.2036933	15.52000981	162.2036933	14	36.87027807	1	160	NA	NA	NA	NA	NA	NA	NA
Group1Acara1	Group1	7.2	P	16	06/12/2018	44880	1	1	1	15	20.74407519	28.44	29.56	1.12	172.5804561	20.57685624	172.5804561	13.44	30.65219764	1	160	NA	NA	NA	NA	NA	NA	NA
Group1Acara1	Group1	7.2	P	17	07/12/2018	43800	1	1	1	13	298.4885958	35.72	36.68	0.96	179.5064495	15.69798721	179.5064495	22.72	23.81198955	1	160	NA	NA	NA	NA	NA	NA	NA
Group1Acara1	Group1	7.2	P	18	08/12/2018	56520	1	1	1	14	34.17523214	33.4	34.16	0.76	154.0107712	11.49146831	205.9892288	19.4	33.7613611	1	160	NA	NA	NA	NA	NA	NA	NA
Group1Acara1	Group1	7.2	P	19	10/12/2018	56280	1	1	1	18	60.73803962	35.48	40	4.52	119.273896	21.25002501	240.726104	17.48	21.61884006	1	160	NA	NA	NA	NA	NA	NA	NA
Group1Acara1	Group1	7.2	P	20	11/12/2018	52380	1	1	1	36	36.64344183	60.04	61.76	1.72	171.5818917	16.27488211	171.5818917	24.04	33.20659682	1	160	NA	NA	NA	NA	NA	NA	NA
Group1Acara2	Group1	6.7	U	1	19/11/2018	54180	1	1	1	10	229.540744	33.84	35.84	2	104.4572701	24.89448251	255.5427299	23.84	19.4007458	1	260	NA	NA	NA	NA	NA	NA	NA
Group1Acara2	Group1	6.7	U	2	20/11/2018	40080	1	1	1	21	283.6078691	39.6	103.68	64.08	136.0226401	25.76494742	223.9773599	18.6	20.94773351	1	225	NA	NA	NA	NA	NA	NA	NA
Group1Acara2	Group1	6.7	U	3	21/11/2018	44100	1	1	1	10	16.0484157	29.88	32.32	2.44	141.0725294	22.31965373	141.0725294	19.88	23.31585134	1	140	NA	NA	NA	NA	NA	NA	NA
Group1Acara2	Group1	6.7	U	4	22/11/2018	46020	1	1	1	9	26.88745587	35.12	36.16	1.04	90.19008211	19.30770411	269.8099179	26.12	27.58894727	1	271	NA	NA	NA	NA	NA	NA	NA
Group1Acara2	Group1	6.7	U	5	23/11/2018	40200	1	1	1	10	335.9665126	25.32	26.72	1.4	173.5119166	12.14065139	173.5119166	15.32	23.77802172	1	170	NA	NA	NA	NA	NA	NA	NA
Group1Acara2	Group1	6.7	U	6	24/11/2018	47700	1	1	1	20	0.755974726	40.08	41.68	1.6	125.0648042	20.36666829	125.0648042	20.08	25.6895889	1	107	NA	NA	NA	NA	NA	NA	NA
Group1Acara2	Group1	6.7	U	7	26/11/2018	40500	1	1	1	18	300.4623055	44.48	45.84	1.36	124.0350681	18.60418325	124.0350681	26.48	30.01502824	1	144	NA	NA	NA	NA	NA	NA	NA
Group1Acara2	Group1	6.7	U	8	27/11/2018	38940	1	1	1	11	325.8325301	31.32	32.68	1.36	155.3850345	23.71211324	204.6149655	20.32	26.55710782	1	200	NA	NA	NA	NA	NA	NA	NA
Group1Acara2	Group1	6.7	U	9	28/11/2018	43200	1	1	1	26	31.09999471	39.72	41.04	1.32	151.4236016	16.36187271	208.5763984	13.72	24.69362495	1	208	NA	NA	NA	NA	NA	NA	NA
Group1Acara2	Group1	6.7	U	10	29/11/2018	48600	1	1	1	1	4.360846666	23.48	24.48	1	104.9113504	13.5078815	104.9113504	22.48	31.84292802	1	84	NA	NA	NA	NA	NA	NA	NA
Group1Acara2	Group1	6.7	U	11	30/11/2018	48060	1	1	1	6	326.513875	35.96	37.08	1.12	164.3700983	20.58413207	195.6299017	29.96	30.12922763	1	201	NA	NA	NA	NA	NA	NA	NA
Group1Acara2	Group1	6.7	U	12	01/12/2018	38460	1	1	1	6	31.79337107	27.2	27.36	0.16	40.24715284	4.638301257	40.24715284	21.2	36.86706184	1	50	NA	10.43248281	6.642711134	-21.25667904	-25.15535083	NA	NA
Group1Acara2	Group1	6.7	U	13	03/12/2018	33840	1	1	1	14	308.6688088	40.64	41.64	1	117.2335253	14.03472775	117.2335253	26.64	28.2838272	1	117	NA	NA	NA	NA	NA	NA	NA
Group1Acara2	Group1	6.7	U	14	04/12/2018	53940	1	1	1	19	352.2475839	35.68	36.6	0.92	64.69403911	19.47837506	295.3059609	16.68	24.6350417	1	276	NA	22.30834946	10.31450266	15.54715234	2.052858317	327.6865256	3.513910642
Group1Acara2	Group1	6.7	U	15	05/12/2018	38100	1	1	1	11	352.8037449	31.8	32.96	1.16	117.7370153	17.95271991	242.2629847	20.8	28.18059426	1	231	NA	NA	NA	NA	NA	NA	NA
Group1Acara2	Group1	6.7	U	16	06/12/2018	35220	1	1	1	11	336.6538982	27.84	28.6	0.76	99.23645238	16.19043727	260.7635476	16.84	30.11941388	1	145	NA	NA	NA	NA	NA	NA	NA
Group1Acara2	Group1	6.7	U	17	07/12/2018	37980	1	1	1	9	359.5718263	23.56	24.84	1.28	157.2295832	19.12079619	157.2295832	14.56	26.093594	1	161	NA	NA	NA	NA	NA	NA	NA
Group1Acara2	Group1	6.7	U	18	08/12/2018	53520	1	1	1	5	11.34554489	18.76	19.6	0.84	129.5959749	10.76776496	129.5959749	13.76	35.15338146	1	130	NA	NA	NA	NA	NA	NA	NA
Group1Acara2	Group1	6.7	U	19	10/12/2018	34140	1	1	1	3	39.52260621	24.24	25.32	1.08	166.037359	16.23411169	166.037359	21.24	26.50078971	1	158	NA	NA	NA	NA	NA	NA	NA
Group1Acara2	Group1	6.7	U	20	11/12/2018	38160	1	1	1	16	354.0100539	31.92	32.84	0.92	114.4248949	18.63930124	114.4248949	15.92	24.84850619	1	104	NA	NA	NA	NA	NA	NA	NA
Group1Acara3	Group1	5.9	P	1	19/11/2018	52980	1	1	1	48	21.72468026	108.64	111.32	2.68	145.6653839	20.78379563	214.3346161	60.64	18.93644121	1	219	NA	NA	NA	NA	NA	NA	NA
Group1Acara3	Group1	5.9	P	2	20/11/2018	41640	1	1	1	13	260.7645515	61.88	465.72	403.84	137.8213141	23.97974585	222.1786859	48.88	16.74930734	1	219	NA	NA	NA	NA	NA	NA	NA
Group1Acara3	Group1	5.9	P	3	21/11/2018	41400	1	1	1	18	339.0847711	39.8	50.76	10.96	134.6566307	18.58722399	225.3433693	21.8	18.41004593	1	219	NA	NA	NA	NA	NA	NA	NA
Group1Acara3	Group1	5.9	P	4	22/11/2018	48660	1	1	1	11	28.29392225	35.32	39.68	4.36	141.9994253	23.63175858	141.9994253	24.32	15.4172057	1	219	NA	NA	NA	NA	NA	NA	NA
Group1Acara3	Group1	5.9	P	5	23/11/2018	50460	1	1	1	19	321.5296528	63.24	67.64	4.4	128.3105679	16.30900759	231.6894321	44.24	15.00364799	1	219	NA	NA	NA	NA	NA	NA	NA
Group1Acara3	Group1	5.9	P	6	24/11/2018	37380	1	1	1	9	67.46670722	39.08	44.92	5.84	131.2276598	19.42354146	228.7723402	30.08	16.2897511	1	219	NA	NA	NA	NA	NA	NA	NA
Group1Acara3	Group1	5.9	P	7	26/11/2018	44700	1	1	1	17	300.8006818	112.96	116.56	3.6	139.1761334	27.21278935	220.8238666	95.96	13.45206216	1	219	NA	NA	NA	NA	NA	NA	NA
Group1Acara3	Group1	5.9	P	8	27/11/2018	37740	1	0	1	13	15.41440201	26.08	NA	NA	136.6835703	22.89999524	223.3164297	NA	NA	NA	219	NA	NA	NA	NA	NA	NA	NA
Group1Acara3	Group1	5.9	P	9	28/11/2018	42240	1	1	1	23	287.0453285	49.96	54.52	4.56	138.8506575	25.30578061	221.1493425	26.96	18.59366961	1	219	NA	NA	NA	NA	NA	NA	NA
Group1Acara3	Group1	5.9	P	10	29/11/2018	51000	1	1	1	10	326.988463	34.04	35.76	1.72	130.0074097	23.12363191	229.9925903	24.04	21.79971031	1	219	NA	NA	NA	NA	NA	NA	NA
Group1Acara3	Group1	5.9	P	11	30/11/2018	55620	1	1	1	16	354.8613446	32.88	34.04	1.16	122.9577907	16.1439651	237.0422093	16.88	22.39057063	1	219	NA	NA	NA	NA	NA	NA	NA
Group1Acara3	Group1	5.9	P	12	01/12/2018	50880	1	1	1	13	338.8677508	65.4	66.6	1.2	131.5733726	7.643500741	228.4266274	52.4	26.06342002	1	219	NA	NA	NA	NA	NA	NA	NA
Group1Acara3	Group1	5.9	P	13	03/12/2018	42420	1	1	1	11	302.0276778	35.32	37.84	2.52	142.8904661	24.11072747	217.1095339	24.32	26.61054759	1	219	NA	NA	NA	NA	NA	NA	NA
Group1Acara3	Group1	5.9	P	14	04/12/2018	38220	1	1	1	20	270.9596151	49.16	51.08	1.92	132.358337	25.14121384	227.641663	29.16	29.37491382	1	219	NA	NA	NA	NA	NA	NA	NA
Group1Acara3	Group1	5.9	P	15	05/12/2018	42540	1	1	1	8	7.270444334	187.52	189.6	2.08	135.9867852	22.62149165	224.0132148	179.52	19.41718249	1	219	NA	NA	NA	NA	NA	NA	NA
Group1Acara3	Group1	5.9	P	16	06/12/2018	37320	1	1	1	27	265.9478639	49.52	50.76	1.24	142.5737625	20.10100961	217.4262375	22.52	22.14647257	1	219	NA	NA	NA	NA	NA	NA	NA
Group1Acara3	Group1	5.9	P	17	07/12/2018	39060	1	1	1	11	347.8104601	37.08	38.6	1.52	128.7519799	18.68392099	231.2480201	26.08	23.91761959	1	219	NA	NA	NA	NA	NA	NA	NA
Group1Acara3	Group1	5.9	P	18	08/12/2018	52500	1	1	1	25	355.0537303	49.32	51.04	1.72	126.7469838	18.00319228	233.2530162	24.32	24.49699831	1	219	NA	NA	NA	NA	NA	NA	NA
Group1Acara3	Group1	5.9	P	19	10/12/2018	41940	1	1	1	10	292.9622485	37.44	38.96	1.52	144.6177975	21.52722212	215.3822025	27.44	19.6278316	1	219	NA	NA	NA	NA	NA	NA	NA
Group1Acara3	Group1	5.9	P	20	11/12/2018	49140	1	1	1	11	32.17303588	32.6	33.88	1.28	136.5634991	19.48216858	223.4365009	21.6	27.91768671	1	219	NA	NA	NA	NA	NA	NA	NA
Group1Acara4	Group1	4.2	U	1	19/11/2018	46500	1	1	1	232	289.3372502	332.04	350.84	18.8	52.227801	20.7438501	52.227801	100.04	19.75505211	1	60	NA	NA	NA	NA	NA	NA	NA
Group1Acara4	Group1	4.2	U	2	20/11/2018	44160	1	1	1	48	281.2646407	205.36	211.64	6.28	123.4737366	27.10519958	123.4737366	157.36	12.75709609	1	118	NA	NA	NA	NA	NA	NA	NA
Group1Acara4	Group1	4.2	U	3	21/11/2018	35340	1	0	1	20	78.91821954	144.52	NA	NA	128.1358307	15.24164789	128.1358307	NA	NA	NA	119	NA	NA	NA	NA	NA	NA	NA
Group1Acara4	Group1	4.2	U	4	22/11/2018	33960	1	1	1	31	317.2443262	182.84	187.88	5.04	74.79713774	22.08356226	285.2028623	151.84	15.37162981	1	271	NA	14.62305964	0.131745548	34.2242865	-22.69627676	172.8634234	5.823897866
Group1Acara4	Group1	4.2	U	5	23/11/2018	45060	1	1	1	21	6.407994108	269.2	302.24	33.04	152.1320452	24.22856141	152.1320452	248.2	12.57460132	1	149	NA	NA	NA	NA	NA	NA	NA
Group1Acara4	Group1	4.2	U	6	24/11/2018	52320	1	1	1	27	232.8706603	90.8	94.12	3.32	111.6183432	26.28588249	248.3816568	NA	4.458154353	0	244	NA	NA	NA	NA	NA	NA	NA
Group1Acara4	Group1	4.2	U	7	26/11/2018	56100	1	1	1	22	60.21953886	58.8	70.28	11.48	94.19893189	16.2072615	94.19893189	36.8	15.7736658	1	93	NA	NA	NA	NA	NA	NA	NA
Group1Acara4	Group1	4.2	U	8	27/11/2018	46500	1	1	1	25	228.1446598	86.4	91.2	4.8	58.37920762	26.03414949	58.37920762	61.4	9.431131387	1	49	NA	21.55172999	0.338881338	40.28514357	-18.49890385	245.9266647	4.205064176
Group1Acara4	Group1	4.2	U	9	28/11/2018	40080	1	1	1	20	294.8272822	52.2	57.52	5.32	78.94080825	23.21389906	78.94080825	32.2	16.14176007	1	71	NA	25.32289866	0.102437463	64.16282799	-33.79240207	551.2777455	2.142722181
Group1Acara4	Group1	4.2	U	10	29/11/2018	52080	1	1	1	22	279.2171086	60.6	63.68	3.08	80.95595834	23.47831225	279.0440417	38.6	18.53447476	1	274	NA	20.60100465	2.665843037	39.80184201	-36.57095554	214.8874678	4.963468952
Group1Acara4	Group1	4.2	U	11	30/11/2018	51480	1	1	1	27	343.5549346	56.92	60.36	3.44	161.0826035	21.21675786	161.0826035	29.92	19.55347594	1	124	NA	NA	NA	NA	NA	NA	NA
Group1Acara4	Group1	4.2	U	12	01/12/2018	44280	1	1	1	25	325.6855849	54.24	57.4	3.16	37.7784226	23.72114204	322.2215774	29.24	25.07721614	1	311	NA	22.53050049	1.842956295	51.63369666	-28.92377568	454.0483935	2.05443883
Group1Acara4	Group1	4.2	U	13	03/12/2018	37920	1	1	1	29	270.0648522	320.32	323.24	2.92	50.05118596	21.36537877	309.948814	291.32	28.25878494	1	304	NA	19.70234451	6.145619391	26.2227298	-33.52211062	277.2221476	3.134089719
Group1Acara4	Group1	4.2	U	14	04/12/2018	44580	1	1	1	48	298.8478003	91.8	93.68	1.88	54.33505516	25.60449386	305.6649448	43.8	12.84914178	1	311	NA	22.66411961	11.79365428	33.68375418	-4.461258258	298.2962063	2.89882574
Group1Acara4	Group1	4.2	U	15	05/12/2018	43620	1	1	1	17	299.3966761	74.28	78.24	3.96	161.7702705	26.72526356	198.2297295	57.28	12.85919849	1	201	NA	NA	NA	NA	NA	NA	NA
Group1Acara4	Group1	4.2	U	16	06/12/2018	55560	1	1	1	18	320.9111754	43	44.28	1.28	171.8610503	15.04488899	171.8610503	25	22.80275582	1	158	NA	NA	NA	NA	NA	NA	NA
Group1Acara4	Group1	4.2	U	17	07/12/2018	51120	1	1	1	17	301.5720459	47.52	50.04	2.52	90.3586362	16.41346729	90.3586362	30.52	21.72206492	1	85	NA	NA	NA	NA	NA	NA	NA
Group1Acara4	Group1	4.2	U	18	08/12/2018	44100	1	1	1	34	330.3353633	68.08	70.44	2.36	153.8803388	19.94952624	153.8803388	34.08	19.02978426	1	146	NA	NA	NA	NA	NA	NA	NA
Group1Acara4	Group1	4.2	U	19	10/12/2018	38340	1	1	1	29	0.577165238	58.88	60.56	1.68	49.18563409	13.11258613	310.8143659	29.88	27.50122594	1	313	NA	29.8532535	2.13126255	68.87416434	-44.13736939	482.4929439	3.018603416
Group1Acara4	Group1	4.2	U	20	11/12/2018	50280	1	1	1	11	317.0481111	37.36	39.24	1.88	60.02829922	15.43506457	60.02829922	26.36	22.23022932	1	54	NA	26.68958155	3.911657218	66.15166571	-22.89802063	375.9062627	3.060161225
Group2Acara1	Group2	7.1	U	1	19/11/2018	44640	1	1	1	74	23.12145908	110.4	111.56	1.16	103.3677413	14.8831476	103.3677413	36.4	16.60698176	1	98	NA	NA	NA	NA	NA	NA	NA
Group2Acara1	Group2	7.1	U	2	20/11/2018	50400	1	1	1	33	311.9624719	107.28	111	3.72	90.32893259	20.66611021	269.6710674	74.28	17.593108	1	141	NA	NA	NA	NA	NA	NA	NA
Group2Acara1	Group2	7.1	U	3	21/11/2018	38880	1	1	1	15	283.12887	52.2	52.88	0.68	35.47067669	17.41518907	35.47067669	37.2	21.14982474	1	48	NA	18.90097525	5.784337716	-10.08987463	-20.08968739	116.241704	6.378162493
Group2Acara1	Group2	7.1	U	4	22/11/2018	47520	1	1	1	15	43.58622995	30.72	32.44	1.72	77.37752659	19.54705957	77.37752659	15.72	19.35523376	1	70	NA	20.97234067	16.50545004	13.45980238	-7.171923722	222.1538625	4.834728174
Group2Acara1	Group2	7.1	U	5	23/11/2018	48180	1	1	1	33	319.867892	70.84	72.84	2	71.6693015	19.66638399	288.3306985	37.84	18.61409267	1	273	NA	26.07295355	12.49518346	24.08749409	-4.516937348	193.6126277	4.235817738
Group2Acara1	Group2	7.1	U	6	24/11/2018	41940	1	1	1	17	5.540880058	43.48	151.88	108.4	66.9603868	22.04150514	293.0396132	26.48	19.24445852	1	270	NA	NA	NA	NA	NA	NA	NA
Group2Acara1	Group2	7.1	U	7	26/11/2018	49380	1	1	1	23	330.1774441	56.12	57.36	1.24	73.81304313	14.08415468	73.81304313	33.12	24.33536923	1	66	NA	21.77984889	12.17060387	30.25887281	-24.27232701	166.4132224	6.302224832
Group2Acara1	Group2	7.1	U	8	27/11/2018	52680	1	1	1	48	31.0456337	63.64	65.28	1.64	124.8751458	18.01744646	124.8751458	15.64	22.19964116	1	126	NA	NA	NA	NA	NA	NA	NA
Group2Acara1	Group2	7.1	U	9	28/11/2018	35880	1	0	1	39	245.3511437	73.92	NA	NA	71.87622622	26.47104172	288.1237738	NA	NA	NA	292	NA	NA	NA	NA	NA	NA	NA
Group2Acara1	Group2	7.1	U	10	29/11/2018	45480	1	1	1	29	247.237596	56.56	58.56	2	131.0907548	17.76009412	228.9092452	27.56	22.18378743	1	232	NA	NA	NA	NA	NA	NA	NA
Group2Acara1	Group2	7.1	U	11	30/11/2018	43080	1	1	1	13	28.91579963	28.6	45.08	16.48	146.4615672	23.27952366	213.5384328	15.6	21.44408505	1	229	NA	NA	NA	NA	NA	NA	NA
Group2Acara1	Group2	7.1	U	12	01/12/2018	52920	1	1	1	37	305.7287549	59.68	61.04	1.36	96.2721582	25.4003187	96.2721582	22.68	20.28965698	1	84	NA	NA	NA	NA	NA	NA	NA
Group2Acara1	Group2	7.1	U	13	03/12/2018	36840	1	1	1	20	24.66339771	41.04	42.44	1.4	53.08647562	12.98182986	306.9135244	21.04	26.77215664	1	314	NA	19.05125976	10.27248341	39.35519856	-32.03462502	320.4133722	2.886674443
Group2Acara1	Group2	7.1	U	14	04/12/2018	40260	1	1	1	33	350.8538118	48.44	49.96	1.52	127.2186751	18.0064808	127.2186751	15.44	21.20106289	1	114	NA	NA	NA	NA	NA	NA	NA
Group2Acara1	Group2	7.1	U	15	05/12/2018	40440	1	1	1	17	290.5482247	42.64	43.8	1.16	51.12961332	11.36827908	51.12961332	25.64	27.81937437	1	49	NA	15.60025821	8.869878657	24.25744761	-25.15453701	249.1292365	3.48219138
Group2Acara1	Group2	7.1	U	16	06/12/2018	49800	1	1	1	28	37.95896874	49.96	51.52	1.56	160.2346131	22.87250905	199.7653869	21.96	27.70202215	1	215	NA	NA	NA	NA	NA	NA	NA
Group2Acara1	Group2	7.1	U	17	07/12/2018	42540	1	NA	0	16	NA	35.2	NA	NA	NA	NA	NA	19.2	NA	NA	NA	36	NA	NA	NA	NA	NA	NA
Group2Acara1	Group2	7.1	U	18	08/12/2018	43080	1	1	1	23	52.19462489	40.32	41.72	1.4	84.12530699	12.61071533	275.874693	17.32	32.2234138	1	285	NA	25.96158496	9.830859942	42.60051384	-26.37678131	287.4985527	3.230164622
Group2Acara1	Group2	7.1	U	19	10/12/2018	59700	1	NA	0	22	NA	42.24	NA	NA	NA	NA	NA	20.24	NA	NA	NA	252	NA	NA	NA	NA	NA	NA
Group2Acara1	Group2	7.1	U	20	11/12/2018	53580	1	1	1	20	45.13998205	39.2	41	1.8	118.1965389	11.79560087	118.1965389	19.2	31.06813426	1	125	NA	NA	NA	NA	NA	NA	NA
Group2Acara2	Group2	6.2	U	1	19/11/2018	45240	1	1	1	14	20.03915657	45.48	48.2	2.72	46.29961111	22.68549903	46.29961111	31.48	20.54691512	1	55	NA	20.2560712	1.066085503	29.89578227	-45.23856987	239.7438785	3.260399479
Group2Acara2	Group2	6.2	U	2	20/11/2018	37440	1	1	1	9	68.89998329	27.96	31.96	4	152.6716481	20.74644251	152.6716481	18.96	18.97466241	1	142	NA	NA	NA	NA	NA	NA	NA
Group2Acara2	Group2	6.2	U	3	21/11/2018	45600	1	1	1	12	31.39588887	32.88	34.64	1.76	101.1846019	19.44465618	101.1846019	20.88	26.62033404	1	94	NA	NA	NA	NA	NA	NA	NA
Group2Acara2	Group2	6.2	U	4	22/11/2018	51240	1	1	1	9	60.04313708	42.32	44.4	2.08	82.63876754	4.284160432	82.63876754	33.32	21.68856648	1	89	NA	21.8317749	4.220912696	26.25243312	-17.42316786	106.979858	8.794527975
Group2Acara2	Group2	6.2	U	5	23/11/2018	42780	1	1	1	2	121.1938576	22.48	29.88	7.4	93.82187697	23.63699257	266.178123	NA	6.434455379	0	267	NA	NA	NA	NA	NA	NA	NA
Group2Acara2	Group2	6.2	U	6	24/11/2018	40800	1	1	1	4	78.61119739	25.4	31.6	6.2	149.2857123	21.44175132	210.7142877	21.4	17.42183607	1	203	NA	NA	NA	NA	NA	NA	NA
Group2Acara2	Group2	6.2	U	7	26/11/2018	38400	1	1	1	24	134.6931827	49.36	55.44	6.08	97.35513388	20.61879511	262.6448661	NA	11.04862224	0	296	NA	NA	NA	NA	NA	NA	NA
Group2Acara2	Group2	6.2	U	8	27/11/2018	53760	1	1	1	2	41.56577561	22.96	53.24	30.28	83.19931494	15.37738731	276.8006851	20.96	19.82825555	1	285	NA	NA	NA	NA	NA	NA	NA
Group2Acara2	Group2	6.2	U	9	28/11/2018	37800	1	0	1	3	37.64469198	22.56	NA	NA	107.2186672	20.59098155	252.7813328	NA	NA	NA	250	NA	NA	NA	NA	NA	NA	NA
Group2Acara2	Group2	6.2	U	10	29/11/2018	41460	1	1	1	7	84.87866847	34.4	39.04	4.64	38.34219934	21.99625329	38.34219934	27.4	13.44559381	1	56	NA	12.61763362	2.326121732	31.20158255	-18.04966869	164.0994079	4.376349573
Group2Acara2	Group2	6.2	U	11	30/11/2018	37920	1	0	1	4	60.93135006	35.96	NA	NA	114.2445054	22.85947274	245.7554946	NA	NA	NA	260	NA	NA	NA	NA	NA	NA	NA
Group2Acara2	Group2	6.2	U	12	01/12/2018	43260	1	0	1	21	324.9243858	150.32	NA	NA	95.76844845	19.36211019	95.76844845	NA	NA	NA	112	NA	NA	NA	NA	NA	NA	NA
Group2Acara2	Group2	6.2	U	13	03/12/2018	56100	1	1	1	6	77.47206615	30.32	34.48	4.16	146.770765	19.20621526	146.770765	24.32	19.02296493	1	141	NA	NA	NA	NA	NA	NA	NA
Group2Acara2	Group2	6.2	U	14	04/12/2018	42360	1	0	1	3	48.98123023	27.6	NA	NA	87.58464502	23.02153555	272.415355	NA	NA	NA	280	NA	NA	NA	NA	NA	NA	NA
Group2Acara2	Group2	6.2	U	15	05/12/2018	44760	1	0	1	16	281.1986835	35.56	NA	NA	129.4726031	26.39747086	129.4726031	NA	NA	NA	139	NA	NA	NA	NA	NA	NA	NA
Group2Acara2	Group2	6.2	U	16	06/12/2018	43800	1	1	1	6	3.371611386	20.08	24.44	4.36	117.2966521	16.35806446	242.7033479	14.08	18.73840158	1	239	NA	NA	NA	NA	NA	NA	NA
Group2Acara2	Group2	6.2	U	17	07/12/2018	45780	1	1	1	10	71.36943885	28.28	31.96	3.68	96.80044782	15.09981439	96.80044782	18.28	18.89616003	1	100	NA	NA	NA	NA	NA	NA	NA
Group2Acara2	Group2	6.2	U	18	08/12/2018	54540	1	1	1	4	74.23529688	30.04	33.08	3.04	109.8240495	18.56395886	109.8240495	26.04	20.50955927	1	107	NA	NA	NA	NA	NA	NA	NA
Group2Acara2	Group2	6.2	U	19	10/12/2018	43020	1	1	1	12	12.97995838	95.2	99.48	4.28	117.6630666	24.27592409	117.6630666	NA	7.352167662	0	228	NA	NA	NA	NA	NA	NA	NA
Group2Acara2	Group2	6.2	U	20	11/12/2018	40860	1	1	1	8	44.09801844	23.52	28	4.48	146.8223741	14.87151216	213.1776259	15.52	16.97091619	1	214	NA	NA	NA	NA	NA	NA	NA
Group2Acara3	Group2	5.1	P	1	19/11/2018	34620	1	1	1	19	31.53388492	46.68	48.56	1.88	147.9361644	22.98337074	212.0638356	27.68	26.97010306	1	228	NA	NA	NA	NA	NA	NA	NA
Group2Acara3	Group2	5.1	P	2	20/11/2018	35880	1	1	1	2	29.02568548	26.8	28.32	1.52	144.1975517	16.08738663	215.8024483	24.8	24.77521553	1	228	NA	NA	NA	NA	NA	NA	NA
Group2Acara3	Group2	5.1	P	3	21/11/2018	31740	1	1	1	7	318.4943591	35.28	36.92	1.64	121.7596047	18.55524594	238.2403953	28.28	23.44070647	1	228	NA	NA	NA	NA	NA	NA	NA
Group2Acara3	Group2	5.1	P	4	22/11/2018	52620	1	1	1	13	312.8666377	30.16	33.64	3.48	133.6106969	20.79957636	226.3893031	17.16	19.24251397	1	228	NA	NA	NA	NA	NA	NA	NA
Group2Acara3	Group2	5.1	P	5	23/11/2018	39060	1	1	1	16	25.0091834	31	34.2	3.2	137.9672389	12.67543469	222.0327611	15	16.23197347	1	228	NA	NA	NA	NA	NA	NA	NA
Group2Acara3	Group2	5.1	P	6	24/11/2018	51120	1	1	1	10	29.02805067	50.24	51.96	1.72	142.8241975	21.07071798	217.1758025	40.24	21.27677033	1	228	NA	NA	NA	NA	NA	NA	NA
Group2Acara3	Group2	5.1	P	7	26/11/2018	52320	1	1	1	9	300.1524787	44.4	47.36	2.96	131.4258004	20.85341599	228.5741996	35.4	18.45198145	1	228	NA	NA	NA	NA	NA	NA	NA
Group2Acara3	Group2	5.1	P	8	27/11/2018	40860	1	0	1	5	301.596636	21.8	NA	NA	112.6338828	22.21986135	247.3661172	NA	NA	NA	228	NA	NA	NA	NA	NA	NA	NA
Group2Acara3	Group2	5.1	P	9	28/11/2018	46620	1	1	1	11	284.696886	23.44	28.72	5.28	124.0223711	24.71152065	235.9776289	NA	4.520896151	0	228	NA	NA	NA	NA	NA	NA	NA
Group2Acara3	Group2	5.1	P	10	29/11/2018	47580	1	1	1	10	33.27491647	22	25.96	3.96	144.6381903	19.3547101	215.3618097	12	24.52254514	1	228	NA	NA	NA	NA	NA	NA	NA
Group2Acara3	Group2	5.1	P	11	30/11/2018	44160	1	0	1	11	104.6796861	59.8	NA	NA	143.2301514	23.26964994	216.7698486	NA	NA	NA	228	NA	NA	NA	NA	NA	NA	NA
Group2Acara3	Group2	5.1	P	12	01/12/2018	42480	1	0	1	9	50.68478881	26.68	NA	NA	117.0027011	24.70111851	242.9972989	NA	NA	NA	228	NA	NA	NA	NA	NA	NA	NA
Group2Acara3	Group2	5.1	P	13	03/12/2018	44760	1	1	1	13	61.21973541	44.96	46.56	1.6	120.0427579	20.650993	239.9572421	31.96	30.88336555	1	228	NA	NA	NA	NA	NA	NA	NA
Group2Acara3	Group2	5.1	P	14	04/12/2018	55620	1	1	1	20	337.1577545	35.4	36.8	1.4	117.9433094	18.2275218	242.0566906	15.4	29.13512364	1	228	NA	NA	NA	NA	NA	NA	NA
Group2Acara3	Group2	5.1	P	15	05/12/2018	36120	1	0	1	9	322.9902583	23	NA	NA	121.4939714	23.93039481	238.5060286	NA	NA	NA	228	NA	NA	NA	NA	NA	NA	NA
Group2Acara3	Group2	5.1	P	16	06/12/2018	52200	1	1	1	12	7.207253289	26.52	29.16	2.64	129.2507701	23.66709778	230.7492299	14.52	23.59567303	1	228	NA	NA	NA	NA	NA	NA	NA
Group2Acara3	Group2	5.1	P	17	07/12/2018	41340	1	1	1	7	7.478917976	21.32	24.76	3.44	133.8481162	23.33452303	226.1518838	14.32	21.19683729	1	228	NA	NA	NA	NA	NA	NA	NA
Group2Acara3	Group2	5.1	P	18	08/12/2018	45660	1	1	1	23	6.855976411	34.84	38.32	3.48	132.3516177	16.33311493	227.6483823	11.84	20.64868916	1	228	NA	NA	NA	NA	NA	NA	NA
Group2Acara3	Group2	5.1	P	19	10/12/2018	37380	1	1	1	5	26.74236511	24.48	27.76	3.28	148.5165628	21.69542673	211.4834372	19.48	23.84231358	1	228	NA	NA	NA	NA	NA	NA	NA
Group2Acara3	Group2	5.1	P	20	11/12/2018	39240	1	1	1	7	47.58353454	27.92	35.44	7.52	117.8806769	22.0992407	242.1193231	20.92	14.87318469	1	228	NA	NA	NA	NA	NA	NA	NA
Group2Acara4	Group2	4.7	P	1	19/11/2018	38280	1	1	1	11	24.02574148	34.24	36.24	2	89.02555944	5.058053446	89.02555944	23.24	22.37787086	1	72	NA	24.68074783	4.938928022	35.10308085	-38.04791214	172.7544216	5.175221259
Group2Acara4	Group2	4.7	P	2	20/11/2018	34620	1	1	1	6	338.0404432	23.84	145.08	121.24	75.01520076	21.10082745	75.01520076	17.84	23.0052245	1	72	NA	NA	NA	NA	NA	NA	NA
Group2Acara4	Group2	4.7	P	3	21/11/2018	48300	NA	NA	NA	NA	NA	NA	NA	NA	NA	NA	NA	NA	NA	NA	NA	27	NA	NA	NA	NA	NA	NA
Group2Acara4	Group2	4.7	P	4	22/11/2018	44700	1	1	1	10	324.6489012	24.16	26.76	2.6	81.89925655	10.94232781	81.89925655	14.16	22.78432695	1	72	NA	25.00098992	5.547476527	32.89309503	-42.40724267	279.5745042	2.821723641
Group2Acara4	Group2	4.7	P	5	23/11/2018	36780	1	1	1	11	59.8450993	34.64	37.72	3.08	71.69471747	18.05996455	71.69471747	23.64	18.76599327	1	72	NA	19.49233701	9.27576603	10.64526223	-12.25374219	210.9074848	3.825757365
Group2Acara4	Group2	4.7	P	6	24/11/2018	53700	1	1	1	15	77.9593154	54.16	56.8	2.64	70.9151674	19.40515119	70.9151674	39.16	14.93421979	1	72	NA	22.74967267	8.450122749	18.62203445	-18.17194456	203.2243689	4.38144691
Group2Acara4	Group2	4.7	P	7	26/11/2018	42600	1	1	1	3	27.50639184	25.36	27.32	1.96	88.89234404	12.85519907	88.89234404	22.36	25.6961368	1	72	NA	25.46355353	12.03368457	24.77311894	-26.70833184	264.8917687	3.000298845
Group2Acara4	Group2	4.7	P	8	27/11/2018	49140	1	1	1	6	5.980421861	26.24	29.8	3.56	57.12334117	22.87394044	57.12334117	20.24	22.87636518	1	72	NA	20.05476127	1.149940488	31.44061814	-50.48489895	183.1238306	6.051852339
Group2Acara4	Group2	4.7	P	9	28/11/2018	44280	1	1	1	8	22.51126449	25.72	28.52	2.8	96.23383253	20.08698143	96.23383253	17.72	21.25652644	1	72	NA	NA	NA	NA	NA	NA	NA
Group2Acara4	Group2	4.7	P	10	29/11/2018	40320	1	1	1	3	55.86171236	27.44	29.08	1.64	74.63817394	18.40986822	74.63817394	24.44	21.84917648	1	72	NA	22.87266088	15.71878996	21.41320006	-12.92357444	361.7504586	2.997160822
Group2Acara4	Group2	4.7	P	11	30/11/2018	53640	1	1	1	7	26.74833742	34.04	34.92	0.88	91.86212224	20.67958496	91.86212224	27.04	29.29503612	1	72	NA	NA	NA	NA	NA	NA	NA
Group2Acara4	Group2	4.7	P	12	01/12/2018	49500	1	1	1	9	5.845355748	23.68	24.8	1.12	49.95118742	12.62478992	49.95118742	14.68	29.42419217	1	72	NA	26.75258098	11.00305297	23.24544308	-60.55352822	314.8990301	3.363852506
Group2Acara4	Group2	4.7	P	13	03/12/2018	58500	1	1	1	4	53.35665501	35.52	36.56	1.04	80.44151193	19.20484468	80.44151193	31.52	23.66805424	1	72	NA	24.61165097	21.8968098	6.171283746	-0.47021397	249.7751412	4.969034855
Group2Acara4	Group2	4.7	P	14	04/12/2018	45660	1	1	1	4	94.94725462	25.48	28.76	3.28	70.65272408	18.04659111	70.65272408	21.48	16.26796059	1	72	NA	18.23386305	4.759393536	27.01642898	-29.80411468	152.876285	5.411569728
Group2Acara4	Group2	4.7	P	15	05/12/2018	46560	1	1	1	2	331.1822437	27.36	30.28	2.92	80.95883533	15.31300728	80.95883533	25.36	23.4401741	1	72	NA	24.01616028	6.28135736	28.85590148	-26.65856607	208.3287215	5.794081516
Group2Acara4	Group2	4.7	P	16	06/12/2018	48840	1	1	1	16	27.13824022	36.92	38.24	1.32	91.69726063	17.84063201	91.69726063	20.92	34.75338761	1	72	NA	NA	NA	NA	NA	NA	NA
Group2Acara4	Group2	4.7	P	17	07/12/2018	53460	1	1	1	5	40.42266701	30.12	30.56	0.44	78.30660177	6.103005133	78.30660177	25.12	30.96672427	1	72	NA	23.94468785	9.967007429	-24.00221583	-45.89845064	607.747078	1.528902538
Group2Acara4	Group2	4.7	P	18	08/12/2018	51420	1	1	1	1	300.9718171	37.16	37.88	0.72	78.73104056	12.42058064	78.73104056	36.16	25.65767647	1	72	NA	25.01754353	13.82128346	-7.439416982	-17.76684861	456.3961946	2.786595787
Group2Acara4	Group2	4.7	P	19	10/12/2018	35100	1	1	1	11	11.24638085	28.84	29.8	0.96	54.48257292	10.96092037	54.48257292	17.84	26.50831901	1	72	NA	18.95752514	8.691878083	4.019317709	-9.39779052	436.4201421	2.328177739
Group2Acara4	Group2	4.7	P	20	11/12/2018	55680	1	1	1	2	9.716942832	20.52	21.52	1	51.93316267	11.63923669	51.93316267	18.52	28.57839159	1	72	NA	24.09375895	11.6197273	27.28145957	-45.71722953	365.1897426	2.492489254
Group3Acara1	Group3	6.7	U	1	22/11/2018	41220	1	1	1	11	31.08511445	38.72	40.72	2	139.235012	22.15499758	220.764988	27.72	24.22378348	1	228	NA	NA	NA	NA	NA	NA	NA
Group3Acara1	Group3	6.7	U	2	23/11/2018	37800	1	1	1	9	331.7814249	32.2	33.44	1.24	52.03424625	19.4648828	52.03424625	23.2	23.52228587	1	50	NA	20.05460381	13.09185159	2.166132007	-15.72722065	315.8431309	2.008525612
Group3Acara1	Group3	6.7	U	3	24/22/2018	48900	1	1	1	16	310.2170359	46	47.24	1.24	78.84877174	19.57960499	281.1512283	30	28.14752576	1	266	NA	28.40843985	16.8556151	21.29975387	-32.90517975	288.7104742	4.04472991
Group3Acara1	Group3	6.7	U	4	25/11/2018	51540	1	1	1	13	23.05020288	35.72	38.48	2.76	71.69138814	16.80433998	288.3086119	22.72	24.8500952	1	288	NA	29.37971798	1.00597706	67.92879458	-39.00658002	222.7255273	4.483437066
Group3Acara1	Group3	6.7	U	5	26/11/2018	43620	1	1	1	12	85.12694707	75.8	79.88	4.08	148.2354277	20.03023542	211.7645723	63.8	27.82632803	1	201	NA	NA	NA	NA	NA	NA	NA
Group3Acara1	Group3	6.7	U	6	27/11/2018	50340	1	1	1	22	288.4991829	48.2	50	1.8	74.04724834	21.05265969	285.9527517	26.2	28.24122015	1	265	NA	21.70155656	15.02316349	22.57596083	-12.7993171	227.4218538	4.016256612
Group3Acara1	Group3	6.7	U	7	29/11/2018	39120	1	1	1	10	275.9689343	31	32.64	1.64	159.5690002	20.33137516	200.4309998	21	22.65166175	1	199	NA	NA	NA	NA	NA	NA	NA
Group3Acara1	Group3	6.7	U	8	30/11/2018	57960	1	0	1	2	75.23324757	91.4	NA	NA	127.1370849	17.21302007	127.1370849	NA	NA	NA	103	NA	NA	NA	NA	NA	NA	NA
Group3Acara1	Group3	6.7	U	9	01/12/2018	54000	1	0	1	17	62.93190734	88.64	NA	NA	108.9639512	20.9411644	108.9639512	NA	NA	NA	113	NA	NA	NA	NA	NA	NA	NA
Group3Acara1	Group3	6.7	U	10	02/12/2018	44040	1	0	1	15	111.483605	54.32	NA	NA	135.8684783	23.17881342	135.8684783	NA	NA	NA	153	NA	NA	NA	NA	NA	NA	NA
Group3Acara1	Group3	6.7	U	11	03/12/2018	32460	1	0	1	15	206.8710579	85.12	NA	NA	42.07823837	12.49938172	42.07823837	NA	NA	NA	48	NA	NA	NA	NA	NA	NA	NA
Group3Acara1	Group3	6.7	U	12	04/12/2018	49200	1	0	1	14	63.8777519	193.8	NA	NA	175.8398147	23.9035643	175.8398147	NA	NA	NA	173	NA	NA	NA	NA	NA	NA	NA
Group3Acara1	Group3	6.7	U	13	06/12/2018	38220	1	1	1	10	116.7789172	28.68	31	2.32	173.2358008	19.87002792	173.2358008	18.68	26.79098829	1	162	NA	NA	NA	NA	NA	NA	NA
Group3Acara1	Group3	6.7	U	14	07/12/2019	52380	1	1	1	15	343.991804	38.8	40.92	2.12	99.82855819	22.53762275	260.1714418	23.8	21.34454063	1	275	NA	NA	NA	NA	NA	NA	NA
Group3Acara1	Group3	6.7	U	15	08/12/2018	49320	1	1	1	16	204.1633274	58.6	62.4	3.8	82.7940817	12.50574209	82.7940817	42.6	25.22349198	1	63	NA	28.34365358	0.242464129	71.83469709	-45.9603962	263.792708	3.841242076
Group3Acara1	Group3	6.7	U	16	09/12/2018	33840	1	0	1	37	262.8147318	99.08	NA	NA	138.0066992	27.53927674	138.0066992	NA	NA	NA	120	NA	NA	NA	NA	NA	NA	NA
Group3Acara1	Group3	6.7	U	17	10/12/2018	44340	1	1	1	13	4.864459	30.24	31.68	1.44	156.7005922	21.51750548	156.7005922	17.24	22.28702584	1	124	NA	NA	NA	NA	NA	NA	NA
Group3Acara1	Group3	6.7	U	18	11/12/2018	46800	1	1	1	17	17.36917609	78.68	85.92	7.24	147.5765074	18.02779216	147.5765074	61.68	20.29156172	1	150	NA	NA	NA	NA	NA	NA	NA
Group3Acara1	Group3	6.7	U	19	13/12/2018	48960	1	0	1	31	332.699	65.2	NA	NA	82.55781984	11.99975	82.55781984	34.2	NA	NA	89	NA	NA	NA	NA	NA	NA	NA
Group3Acara1	Group3	6.7	U	20	14/12/2018	44340	1	0	1	14	313.6531042	128.44	NA	NA	93.65802729	17.75884318	93.65802729	NA	NA	NA	117	NA	NA	NA	NA	NA	NA	NA
Group3Acara2	Group3	6.2	P	1	22/11/2018	32520	1	1	1	7	288.0601704	32.48	35.2	2.72	64.75636068	18.32036275	295.2436393	25.48	18.16253201	1	269	NA	21.4669986	8.889458178	19.63965832	-8.933853899	219.9352677	3.18841105
Group3Acara2	Group3	6.2	P	2	23/11/2018	34680	1	0	1	12	319.5997299	31.92	NA	NA	91.3255081	23.36579015	268.6744919	NA	NA	NA	269	NA	NA	NA	NA	NA	NA	NA
Group3Acara2	Group3	6.2	P	3	24/22/2018	39660	1	1	1	6	140.1928834	60.6	71.84	11.24	87.50379178	22.14152738	272.4962082	NA	12.81505938	0	269	NA	NA	NA	NA	NA	NA	NA
Group3Acara2	Group3	6.2	P	4	25/11/2018	52680	1	1	1	11	151.8561482	74.84	77.32	2.48	102.0925065	18.84165461	257.9074935	63.84	17.76692574	1	269	NA	NA	NA	NA	NA	NA	NA
Group3Acara2	Group3	6.2	P	5	26/11/2018	45900	1	1	1	8	16.44775097	33.52	36.12	2.6	74.32972876	18.21275842	285.6702712	25.52	17.51050208	1	269	NA	24.96259667	12.90002528	22.2305114	-13.42475623	183.8194247	4.793627766
Group3Acara2	Group3	6.2	P	6	27/11/2018	42000	1	1	1	7	302.5584442	30.68	36.68	6	81.26473345	23.4628995	278.7352665	23.68	17.75434333	1	269	NA	16.84745092	0.24626232	34.94870611	-26.94711354	191.3135052	4.198177493
Group3Acara2	Group3	6.2	P	7	29/11/2018	53280	1	1	1	26	307.8429047	53.6	56.2	2.6	77.8117777	22.5759355	282.1882223	27.6	19.95033984	1	269	NA	24.52610294	11.2501291	14.77826556	-12.41756224	280.1358878	3.055784212
Group3Acara2	Group3	6.2	P	8	30/11/2018	41940	1	1	1	9	332.0439518	24.6	28.4	3.8	90.41947369	23.26651471	269.5805263	15.6	17.18441835	1	269	NA	NA	NA	NA	NA	NA	NA
Group3Acara2	Group3	6.2	P	9	01/12/2018	51840	1	1	1	15	318.1280975	32.28	34	1.72	86.84443832	13.22511377	273.1555617	17.28	22.34911483	1	269	NA	23.06030048	14.26641895	27.47637094	-17.0567274	235.2960072	2.890728382
Group3Acara2	Group3	6.2	P	10	02/12/2018	45360	1	1	1	3	357.5394201	21.64	25.28	3.64	100.2465336	23.40937022	259.7534664	18.64	16.70802249	1	269	NA	NA	NA	NA	NA	NA	NA
Group3Acara2	Group3	6.2	P	11	03/12/2018	39000	1	0	1	14	120.6184113	59.6	NA	NA	82.38895889	18.45965855	277.6110411	NA	NA	NA	269	NA	NA	NA	NA	NA	NA	NA
Group3Acara2	Group3	6.2	P	12	04/12/2018	52860	1	1	1	12	275.8967795	41	42.92	1.92	81.23729653	22.31660308	278.7627035	29	18.071492	1	269	NA	24.01599046	14.46284964	16.68536145	-5.137619692	232.2073002	4.939734138
Group3Acara2	Group3	6.2	P	13	06/12/2018	53400	1	1	1	5	299.7696674	24	24.96	0.96	67.10047415	15.62738782	292.8995258	19	23.19380869	1	269	NA	22.0416288	11.58797042	1.82431101	-10.00028198	342.8845042	3.226390937
Group3Acara2	Group3	6.2	P	14	07/12/2019	46860	1	1	1	7	321.6433097	21.28	23.96	2.68	78.70441587	19.02870854	281.2955841	14.28	20.79769004	1	269	NA	23.56610552	8.285438781	25.54951507	-28.90517073	188.4814078	5.293897195
Group3Acara2	Group3	6.2	P	15	08/12/2018	57480	1	1	1	3	14.56796035	23.4	24.52	1.12	73.88278726	17.67112353	286.1172127	20.4	20.27414742	1	269	NA	21.41346145	13.49092366	9.584525581	3.804544692	340.8376372	3.189600751
Group3Acara2	Group3	6.2	P	16	09/12/2018	32880	1	0	1	7	338.5976645	71.08	NA	NA	102.3870314	25.12531502	257.6129686	NA	NA	NA	269	NA	NA	NA	NA	NA	NA	NA
Group3Acara2	Group3	6.2	P	17	10/12/2018	39540	1	1	1	43	332.4956808	62.68	65.48	2.8	90.87120265	22.0731913	269.1287973	19.68	24.87130003	1	269	NA	NA	NA	NA	NA	NA	NA
Group3Acara2	Group3	6.2	P	18	11/12/2018	54600	1	1	1	15	293.1523525	34.92	37.6	2.68	81.75688138	23.86842907	278.2431186	19.92	19.75866959	1	269	NA	23.304393	12.45815843	16.75891113	-13.1247426	213.2134344	3.869581591
Group3Acara2	Group3	6.2	P	19	13/12/2018	47040	1	1	1	8	328.7928305	24.16	26.36	2.2	84.77631141	17.80013586	84.77631141	16.16	20.70200141	1	269	NA	23.07006068	15.84505785	20.07252536	-14.13500773	228.8971246	4.557781948
Group3Acara2	Group3	6.2	P	20	14/12/2018	43500	1	1	1	13	133.0527024	115.8	120.64	4.84	92.13831914	13.65633419	267.8616809	102.8	14.90030401	1	269	NA	NA	NA	NA	NA	NA	NA
Group3Acara3	Group3	4.8	U	1	22/11/2018	38340	1	1	1	5	335.9854167	27.44	72.32	44.88	133.4123958	21.5773095	133.4123958	22.44	22.08334456	1	127	NA	NA	NA	NA	NA	NA	NA
Group3Acara3	Group3	4.8	U	2	23/11/2018	49260	NA	NA	NA	NA	NA	NA	NA	NA	NA	NA	NA	NA	NA	NA	NA	49	NA	NA	NA	NA	NA	NA
Group3Acara3	Group3	4.8	U	3	24/11/2018	38520	1	1	1	15	267.6977931	35.8	44.8	9	129.2376099	27.58575473	230.7623901	NA	3.220184547	0	234	NA	NA	NA	NA	NA	NA	NA
Group3Acara3	Group3	4.8	U	4	25/11/2018	50280	1	1	1	1	1.720810805	26.12	105.24	79.12	120.9480497	22.47122818	120.9480497	25.12	24.24123019	1	119	NA	NA	NA	NA	NA	NA	NA
Group3Acara3	Group3	4.8	U	5	26/11/2018	39360	1	0	1	1	288.1274904	25.24	NA	NA	60.81635897	24.349987	299.183641	NA	NA	NA	284	NA	NA	NA	NA	NA	NA	NA
Group3Acara3	Group3	4.8	U	6	27/11/2018	51480	1	1	1	11	274.9875886	34.88	35.6	0.72	95.04140951	10.15633398	95.04140951	23.88	26.42523053	1	82	NA	NA	NA	NA	NA	NA	NA
Group3Acara3	Group3	4.8	U	7	29/11/2018	55860	1	1	1	5	325.3638933	26.32	26.6	0.28	14.78251382	9.823802359	345.2174862	21.32	29.25190869	1	313	NA	19.38967678	12.60593414	-22.71419359	-25.03661572	402.4973155	1.80703105
Group3Acara3	Group3	4.8	U	8	30/11/2018	49140	1	1	1	7	358.2990744	23.84	26	2.16	129.3485463	16.55100827	129.3485463	16.84	25.15972675	1	126	NA	NA	NA	NA	NA	NA	NA
Group3Acara3	Group3	4.8	U	9	01/12/2018	47580	1	1	1	37	330.7078042	53.28	54.56	1.28	63.50102377	14.89702743	63.50102377	16.28	28.53023222	1	53	NA	21.00886805	10.56553813	26.26721756	-8.37408473	233.0855997	3.909680027
Group3Acara3	Group3	4.8	U	10	02/12/2018	42960	1	1	1	17	1.697392113	37.2	43.28	6.08	118.5889114	21.85284692	241.4110886	20.2	22.56515398	1	238	NA	NA	NA	NA	NA	NA	NA
Group3Acara3	Group3	4.8	U	11	03/12/2018	57240	1	1	1	13	353.2684372	29.68	31.68	2	117.7690738	23.56533988	117.7690738	16.68	32.46509085	1	72	NA	NA	NA	NA	NA	NA	NA
Group3Acara3	Group3	4.8	U	12	04/12/2018	43440	1	0	1	30	18.37257146	45.24	NA	NA	136.5741997	24.35357158	223.4258003	NA	NA	NA	229	NA	NA	NA	NA	NA	NA	NA
Group3Acara3	Group3	4.8	U	13	06/12/2018	47520	1	1	1	6	349.2205899	20.88	25.6	4.72	99.65010798	21.87697512	260.349892	14.88	19.6063789	1	262	NA	NA	NA	NA	NA	NA	NA
Group3Acara3	Group3	4.8	U	14	07/12/2019	40200	1	1	1	11	356.483677	25.04	26.88	1.84	117.3540673	19.91479699	242.6459327	NA	22.86545641	0	237	NA	NA	NA	NA	NA	NA	NA
Group3Acara3	Group3	4.8	U	15	08/12/2018	47520	1	1	1	7	302.4557488	31	36.4	5.4	112.2392239	25.81326071	112.2392239	24	19.61378994	1	119	NA	NA	NA	NA	NA	NA	NA
Group3Acara3	Group3	4.8	U	16	09/12/2018	31500	1	0	1	33	317.915	151.24	NA	NA	69.10905648	16.65848	290.8909435	118.24	NA	NA	241	NA	NA	NA	NA	NA	NA	NA
Group3Acara3	Group3	4.8	U	17	10/12/2018	40680	1	0	1	5	86.32362651	50.24	NA	NA	166.9771293	23.5728019	166.9771293	NA	NA	NA	177	NA	NA	NA	NA	NA	NA	NA
Group3Acara3	Group3	4.8	U	18	11/12/2018	51480	1	0	1	9	333.9594503	23.6	NA	NA	179.3754565	119.2588651	180.6245435	NA	NA	NA	154	NA	NA	NA	NA	NA	NA	NA
Group3Acara3	Group3	4.8	U	19	13/12/2018	47940	1	0	1	66	21.76900407	81.24	NA	NA	125.0524843	24.86780535	125.0524843	NA	NA	NA	129	NA	NA	NA	NA	NA	NA	NA
Group3Acara3	Group3	4.8	U	20	14/12/2018	45240	1	1	1	99	192.1930823	123.24	127.88	4.64	63.11766431	21.65789388	296.8823357	NA	20.35884476	0	291	NA	NA	NA	NA	NA	NA	NA
Group3Acara4	Group3	3.9	P	1	22/11/2018	31620	0	0	1	61	NA	NA	NA	NA	NA	NA	NA	NA	NA	NA	240	NA	NA	NA	NA	NA	NA	NA
Group3Acara4	Group3	3.9	P	2	23/11/2018	41220	1	0	1	22	71.54679939	90.76	NA	NA	113.7354258	23.39724802	246.2645742	NA	NA	NA	240	NA	NA	NA	NA	NA	NA	NA
Group3Acara4	Group3	3.9	P	3	24/22/2018	46620	1	0	1	15	112.1589558	100.56	NA	NA	119.1030863	21.6435623	240.8969137	NA	NA	NA	240	NA	NA	NA	NA	NA	NA	NA
Group3Acara4	Group3	3.9	P	4	25/11/2018	53700	1	0	1	28	162.4023908	108.12	NA	NA	122.7820924	21.95194645	237.2179076	NA	NA	NA	240	NA	NA	NA	NA	NA	NA	NA
Group3Acara4	Group3	3.9	P	5	26/11/2018	47100	1	0	1	28	202.0310257	106.44	NA	NA	155.8347156	21.15979751	155.8347156	NA	NA	NA	240	NA	NA	NA	NA	NA	NA	NA
Group3Acara4	Group3	3.9	P	6	27/11/2018	43200	1	0	1	12	31.94551416	44.76	NA	NA	97.01704003	23.42396668	262.98296	NA	NA	NA	240	NA	NA	NA	NA	NA	NA	NA
Group3Acara4	Group3	3.9	P	7	29/11/2018	42480	1	0	1	9	316.5650413	142.16	NA	NA	111.879206	27.36117998	248.120794	NA	NA	NA	240	NA	NA	NA	NA	NA	NA	NA
Group3Acara4	Group3	3.9	P	8	30/11/2018	35280	1	0	1	25	40.14098337	59.6	NA	NA	106.7010473	25.23802505	253.2989527	NA	NA	NA	240	NA	NA	NA	NA	NA	NA	NA
Group3Acara4	Group3	3.9	P	9	01/12/2018	55080	1	0	1	30	201.6776008	303.32	NA	NA	132.6223788	25.09652065	227.3776212	NA	NA	NA	240	NA	NA	NA	NA	NA	NA	NA
Group3Acara4	Group3	3.9	P	10	02/12/2018	46500	1	0	1	31	259.6367983	262.32	NA	NA	126.9900952	25.98072104	233.0099048	NA	NA	NA	240	NA	NA	NA	NA	NA	NA	NA
Group3Acara4	Group3	3.9	P	11	03/12/2018	43500	1	0	1	13	35.34213377	48.16	NA	NA	95.0456856	23.98382739	264.9543144	NA	NA	NA	240	NA	NA	NA	NA	NA	NA	NA
Group3Acara4	Group3	3.9	P	12	04/12/2018	50820	1	0	1	60	244.643	163.68	NA	NA	122.2306934	22.97297	237.7693066	103.68	NA	NA	240	NA	NA	NA	NA	NA	NA	NA
Group3Acara4	Group3	3.9	P	13	06/12/2018	57480	1	0	1	258	183.1126341	363	NA	NA	133.655384	19.79295461	226.344616	NA	NA	NA	240	NA	NA	NA	NA	NA	NA	NA
Group3Acara4	Group3	3.9	P	14	07/12/2019	36960	1	0	1	15	319.2143619	45.04	NA	NA	95.10358196	26.19606978	264.896418	NA	NA	NA	240	NA	NA	NA	NA	NA	NA	NA
Group3Acara4	Group3	3.9	P	15	08/12/2018	48480	1	0	1	9	87.68479546	36.76	NA	NA	132.3151504	22.36838083	227.6848496	NA	NA	NA	240	NA	NA	NA	NA	NA	NA	NA
Group3Acara4	Group3	3.9	P	16	09/12/2018	59700	NA	NA	NA	NA	NA	NA	NA	NA	NA	NA	NA	NA	NA	NA	NA	195	NA	NA	NA	NA	NA	NA
Group3Acara4	Group3	3.9	P	17	10/12/2018	61140	1	1	1	85	0.474576477	105.72	163.12	57.4	115.5365847	21.97904474	244.4634153	20.72	14.79421199	1	240	NA	NA	NA	NA	NA	NA	NA
Group3Acara4	Group3	3.9	P	18	11/12/2018	56820	NA	NA	0	NA	NA	NA	NA	NA	NA	NA	NA	NA	NA	NA	NA	195	NA	NA	NA	NA	NA	NA
Group3Acara4	Group3	3.9	P	19	13/12/2018	50100	1	0	1	36	87.44362506	67.04	NA	NA	136.65261	23.15746208	223.34739	NA	NA	NA	240	NA	NA	NA	NA	NA	NA	NA
Group3Acara4	Group3	3.9	P	20	14/12/2018	46140	1	0	1	27	137.1773777	114.2	NA	NA	118.0437344	20.44785319	241.9562656	NA	NA	NA	240	NA	NA	NA	NA	NA	NA	NA
Group4Acara1	Group4	7.7	P	1	19/11/2018	39600	1	1	1	7	22.77764783	32.04	33.24	1.2	140.893061	8.095845504	219.106939	25.04	30.06735329	1	214	NA	NA	NA	NA	NA	NA	NA
Group4Acara1	Group4	7.7	P	2	20/11/2018	45600	1	1	1	8	36.752707	38.6	40.48	1.88	153.0742932	20.17780696	206.9257068	30.6	26.40216029	1	214	NA	NA	NA	NA	NA	NA	NA
Group4Acara1	Group4	7.7	P	3	21/11/2018	40140	1	1	1	15	328.7815875	32.28	34.04	1.76	138.5594188	18.62948635	221.4405812	17.28	28.31100147	1	214	NA	NA	NA	NA	NA	NA	NA
Group4Acara1	Group4	7.7	P	4	22/11/2018	49920	1	1	1	36	45.21466739	90.36	91.84	1.48	159.0685732	13.94714556	200.9314268	54.36	29.45259174	1	214	NA	NA	NA	NA	NA	NA	NA
Group4Acara1	Group4	7.7	P	5	23/11/2018	35460	1	1	1	16	56.75183696	35.2	37.68	2.48	123.4572737	18.91576692	236.5427263	19.2	27.489699	1	214	NA	NA	NA	NA	NA	NA	NA
Group4Acara1	Group4	7.7	P	6	24/11/2018	43320	1	1	1	12	54.77736084	45.04	46.6	1.56	116.0942277	21.03249779	243.9057723	33.04	27.51037442	1	214	NA	NA	NA	NA	NA	NA	NA
Group4Acara1	Group4	7.7	P	7	26/11/2018	53340	1	1	1	16	59.10906637	33.12	34.88	1.76	129.9148907	17.47487323	230.0851093	17.12	30.43702708	1	214	NA	NA	NA	NA	NA	NA	NA
Group4Acara1	Group4	7.7	P	8	27/11/2018	57180	1	1	1	11	290.9116245	29.84	31.2	1.36	149.3148862	16.89575603	210.6851138	18.84	27.44377967	1	214	NA	NA	NA	NA	NA	NA	NA
Group4Acara1	Group4	7.7	P	9	28/11/2018	45480	1	1	1	7	292.0636623	26.12	28.12	2	142.4263256	22.4509716	217.5736744	19.12	26.36620613	1	214	NA	NA	NA	NA	NA	NA	NA
Group4Acara1	Group4	7.7	P	10	29/11/2018	46500	1	1	1	10	318.4622194	27.48	28.84	1.36	147.6060581	17.62195629	212.3939419	17.48	27.49024985	1	214	NA	NA	NA	NA	NA	NA	NA
Group4Acara1	Group4	7.7	P	11	30/11/2018	45540	1	1	1	16	305.0087022	39.2	41	1.8	152.9729411	25.14535566	207.0270589	23.2	22.24687501	1	214	NA	NA	NA	NA	NA	NA	NA
Group4Acara1	Group4	7.7	P	12	01/12/2018	41100	1	1	1	14	5.736780694	31.92	33.84	1.92	133.9883816	19.93664545	226.0116184	17.92	26.76348553	1	214	NA	NA	NA	NA	NA	NA	NA
Group4Acara1	Group4	7.7	P	13	03/12/2018	59640	1	1	1	9	88.40444527	49.52	50.52	1	144.0001308	15.26301725	215.9998692	40.52	34.03005139	1	214	NA	NA	NA	NA	NA	NA	NA
Group4Acara1	Group4	7.7	P	14	04/12/2018	39240	1	1	1	12	24.68996718	27.96	29.6	1.64	146.580759	18.92896186	213.419241	15.96	24.67735171	1	214	NA	NA	NA	NA	NA	NA	NA
Group4Acara1	Group4	7.7	P	15	05/12/2018	41460	1	1	1	21	356.8410191	46.44	49.08	2.64	132.8595035	24.1207165	227.1404965	25.44	20.56119176	1	214	NA	NA	NA	NA	NA	NA	NA
Group4Acara1	Group4	7.7	P	16	06/12/2018	42720	1	1	1	11	31.34291345	33	33.72	0.72	152.4005461	9.992670631	207.5994539	22	30.4325328	1	214	NA	NA	NA	NA	NA	NA	NA
Group4Acara1	Group4	7.7	P	17	07/12/2018	48180	1	1	1	20	352.6650742	48.2	50.16	1.96	141.5775689	22.72946369	218.4224311	28.2	17.42475625	1	214	NA	NA	NA	NA	NA	NA	NA
Group4Acara1	Group4	7.7	P	18	08/12/2018	55500	1	1	1	9	297.5293122	34.04	35.92	1.88	142.1250837	18.87505489	217.8749163	25.04	31.59956516	1	214	NA	NA	NA	NA	NA	NA	NA
Group4Acara1	Group4	7.7	P	19	10/12/2018	57360	1	1	1	7	294.4454373	30.12	30.64	0.52	145.4749754	6.674966568	214.5250246	23.12	36.50030967	1	214	NA	NA	NA	NA	NA	NA	NA
Group4Acara1	Group4	7.7	P	20	11/12/2018	43980	1	1	1	9	52.10981809	26.52	28.16	1.64	168.5143773	21.14662583	191.4856227	17.52	29.97305393	1	214	NA	NA	NA	NA	NA	NA	NA
Group4Acara2	Group4	7.4	U	1	19/11/2018	47940	1	1	1	21	339.1044605	37.92	44.16	6.24	143.6084847	24.15110057	143.6084847	16.92	25.22824122	1	140	NA	NA	NA	NA	NA	NA	NA
Group4Acara2	Group4	7.4	U	2	20/11/2018	51660	1	1	1	13	342.2707762	38.28	41.96	3.68	105.9608437	24.00647146	254.0391563	25.28	20.91438777	1	179	NA	NA	NA	NA	NA	NA	NA
Group4Acara2	Group4	7.4	U	3	21/11/2018	36300	1	1	1	11	342.516099	33.88	35.88	2	54.77842746	16.82507197	305.2215725	22.88	30.4119957	1	286	NA	28.41216953	1.875344077	61.75738557	-73.66013832	262.5056391	2.870446281
Group4Acara2	Group4	7.4	U	4	22/11/2018	35280	1	1	1	18	320.2160427	41.24	43.56	2.32	165.8385755	21.49925211	165.8385755	23.24	22.80617389	1	171	NA	NA	NA	NA	NA	NA	NA
Group4Acara2	Group4	7.4	U	5	23/11/2018	43920	1	1	1	35	340.5562895	57.28	58.4	1.12	158.6033528	14.64761814	158.6033528	22.28	31.83832506	1	152	NA	NA	NA	NA	NA	NA	NA
Group4Acara2	Group4	7.4	U	6	24/11/2018	36300	1	1	1	66	336.7158039	111.36	125.36	14	79.74637567	26.43132133	79.74637567	45.36	13.15395239	1	90	NA	NA	NA	NA	NA	NA	NA
Group4Acara2	Group4	7.4	U	7	26/11/2018	41520	1	1	1	51	359.8178578	78.68	81.56	2.88	55.13403431	20.42748206	304.8659657	27.68	14.0184474	1	299	NA	28.21420192	2.087007876	62.06789524	-28.59799363	399.9363785	2.093099919
Group4Acara2	Group4	7.4	U	8	27/11/2018	55200	1	1	1	18	100.714246	93.44	94.8	1.36	168.1082675	22.4548253	191.8917325	75.44	28.46758117	1	178	NA	NA	NA	NA	NA	NA	NA
Group4Acara2	Group4	7.4	U	9	28/11/2018	48060	1	1	1	23	336.9037815	46.44	47.32	0.88	179.907985	14.19066157	180.092015	23.44	31.02494992	1	175	NA	NA	NA	NA	NA	NA	NA
Group4Acara2	Group4	7.4	U	10	29/11/2018	43500	1	1	1	26	308.5139999	47.16	48.04	0.88	104.9129691	14.23825916	104.9129691	21.16	31.50408978	1	105	NA	NA	NA	NA	NA	NA	NA
Group4Acara2	Group4	7.4	U	11	30/11/2018	46680	1	1	1	13	306.4975855	39.56	40.72	1.16	137.8827092	21.93672193	222.1172908	26.56	24.59322529	1	224	NA	NA	NA	NA	NA	NA	NA
Group4Acara2	Group4	7.4	U	12	01/12/2018	46500	1	1	1	8	304.3415168	29	29.16	0.16	73.81929165	4.902015415	73.81929165	21	33.39593009	1	71	NA	9.046608131	7.220844131	-9.194250751	-13.51830474	41.14289438	18.85938829
Group4Acara2	Group4	7.4	U	13	03/12/2018	34800	1	1	1	7	20.65681681	25.96	26.92	0.96	143.2518768	12.16366051	216.7481232	18.96	32.42740314	1	211	NA	NA	NA	NA	NA	NA	NA
Group4Acara2	Group4	7.4	U	14	04/12/2018	46860	1	1	1	14	44.22595109	37.04	38.84	1.8	169.1734063	21.5828462	190.8265937	23.04	24.59027527	1	197	NA	NA	NA	NA	NA	NA	NA
Group4Acara2	Group4	7.4	U	15	05/12/2018	36960	1	1	1	21	16.75362158	40.84	42.56	1.72	160.2407024	14.70579311	199.7592976	19.84	22.41680777	1	190	NA	NA	NA	NA	NA	NA	NA
Group4Acara2	Group4	7.4	U	16	06/12/2018	41760	1	1	1	8	3.699923907	53.44	54.56	1.12	74.49793015	4.004332127	285.5020699	45.44	29.11536094	1	261	NA	19.01540158	2.768147583	57.35453286	-24.85785952	186.1141339	7.321472696
Group4Acara2	Group4	7.4	U	17	07/12/2018	49440	1	1	1	11	309.1598458	32.12	33.36	1.24	145.0551142	23.18885308	214.9448858	21.12	21.61780971	1	214	NA	NA	NA	NA	NA	NA	NA
Group4Acara2	Group4	7.4	U	18	08/12/2018	46560	1	1	1	17	12.10326131	32.32	33.44	1.12	100.2564329	11.49502778	100.2564329	15.32	33.58438676	1	79	NA	NA	NA	NA	NA	NA	NA
Group4Acara2	Group4	7.4	U	19	10/12/2018	58260	1	1	1	9	13.98147041	32.52	33.96	1.44	108.7537559	17.37847657	108.7537559	23.52	26.92457944	1	94	NA	NA	NA	NA	NA	NA	NA
Group4Acara2	Group4	7.4	U	20	11/12/2018	45120	1	1	0	12	NA	27.64	NA	NA	NA	NA	NA	15.64	NA	NA	NA	16	NA	NA	NA	NA	NA	NA
Group4Acara3	Group4	6.1	P	1	19/11/2018	51360	1	1	1	11	17.08836742	37.12	39.12	2	92.25145866	19.73160572	267.7485413	26.12	22.6713018	1	252	NA	NA	NA	NA	NA	NA	NA
Group4Acara3	Group4	6.1	P	2	20/11/2018	46860	1	1	1	6	4.101404035	28.08	29.08	1	116.2739824	7.459282098	243.7260176	22.08	26.22375503	1	252	NA	NA	NA	NA	NA	NA	NA
Group4Acara3	Group4	6.1	P	3	21/11/2018	37500	1	0	1	10	315.5983227	31.16	NA	NA	87.93237389	15.9182412	272.0676261	NA	NA	NA	252	NA	NA	NA	NA	NA	NA	NA
Group4Acara3	Group4	6.1	P	4	22/11/2018	39720	1	1	1	10	17.66546539	30.72	34.68	3.96	84.03608766	20.33512223	275.9639123	20.72	18.41692421	1	252	NA	15.08692464	2.517217642	18.2076246	-23.78434173	170.0388568	5.60793626
Group4Acara3	Group4	6.1	P	5	23/11/2018	46920	1	1	1	5	45.84591648	26.24	59.76	33.52	102.7610636	14.42247333	257.2389364	21.24	21.96819579	1	252	NA	NA	NA	NA	NA	NA	NA
Group4Acara3	Group4	6.1	P	6	24/11/2018	44340	1	1	1	1	75.52761302	30.48	36.52	6.04	103.7225921	24.56285625	256.2774079	29.48	13.17064136	1	252	NA	NA	NA	NA	NA	NA	NA
Group4Acara3	Group4	6.1	P	7	26/11/2018	50940	1	1	1	10	332.9259353	26.64	29.2	2.56	104.5895986	13.25524107	255.4104014	16.64	24.25636069	1	252	NA	NA	NA	NA	NA	NA	NA
Group4Acara3	Group4	6.1	P	8	27/11/2018	57420	1	1	1	11	316.4502685	25.6	29.2	3.6	96.41450265	20.49911582	263.5854974	14.6	20.76651903	1	252	NA	NA	NA	NA	NA	NA	NA
Group4Acara3	Group4	6.1	P	9	28/11/2018	41220	1	1	1	16	149.018605	46.4	75.56	29.16	104.4101419	21.06301098	255.5898581	30.4	14.55869143	1	252	NA	NA	NA	NA	NA	NA	NA
Group4Acara3	Group4	6.1	P	10	29/11/2018	44460	1	1	1	10	112.1532193	36.24	71.68	35.44	104.2014492	19.66503019	255.7985508	26.24	16.25741676	1	252	NA	NA	NA	NA	NA	NA	NA
Group4Acara3	Group4	6.1	P	11	30/11/2018	36240	1	0	1	11	110.6783623	54.96	NA	NA	89.48430582	22.54579296	270.5156942	NA	NA	NA	252	NA	NA	NA	NA	NA	NA	NA
Group4Acara3	Group4	6.1	P	12	01/12/2018	45540	1	0	1	14	127.7132475	38.56	NA	NA	98.94861656	25.58108282	261.0513834	NA	NA	NA	252	NA	NA	NA	NA	NA	NA	NA
Group4Acara3	Group4	6.1	P	13	03/12/2018	40680	1	1	1	6	20.52386055	102.08	361.08	259	87.61103216	21.43396414	272.3889678	96.08	9.330452462	1	252	NA	NA	NA	NA	NA	NA	NA
Group4Acara3	Group4	6.1	P	14	04/12/2018	48120	1	0	1	2	192.6736253	45	NA	NA	133.8969306	24.06382164	226.1030694	NA	NA	NA	252	NA	NA	NA	NA	NA	NA	NA
Group4Acara3	Group4	6.1	P	15	05/12/2018	48660	1	1	1	11	68.09489404	36.96	42.24	5.28	113.9880744	21.6008224	246.0119256	25.96	18.3869189	1	252	NA	NA	NA	NA	NA	NA	NA
Group4Acara3	Group4	6.1	P	16	06/12/2018	36360	1	0	1	10	136.0428276	43.44	NA	NA	99.5030556	20.32725924	260.4969444	NA	NA	NA	252	NA	NA	NA	NA	NA	NA	NA
Group4Acara3	Group4	6.1	P	17	07/12/2018	54960	1	1	1	31	141.5220189	72.52	76	3.48	91.60822018	17.44681105	268.3917798	NA	24.72282173	0	252	NA	NA	NA	NA	NA	NA	NA
Group4Acara3	Group4	6.1	P	18	08/12/2018	42060	1	0	1	11	22.17620804	29.84	NA	NA	84.31655735	18.76204381	275.6834427	NA	NA	NA	252	NA	NA	NA	NA	NA	NA	NA
Group4Acara3	Group4	6.1	P	19	10/12/2018	36420	1	1	1	12	54.63613051	35.4	41.04	5.64	107.7662329	4.600680296	252.2337671	23.4	21.03966892	1	252	NA	NA	NA	NA	NA	NA	NA
Group4Acara3	Group4	6.1	P	20	11/12/2018	42240	1	1	1	19	114.882178	48.12	51.24	3.12	103.2172576	20.37237955	256.7827424	29.12	22.75084511	1	252	NA	NA	NA	NA	NA	NA	NA
Group4Acara4	Group4	4.8	U	1	19/11/2018	35880	1	0	1	31	199.4821177	73	NA	NA	145.4360525	21.63827615	145.4360525	NA	NA	NA	151	NA	NA	NA	NA	NA	NA	NA
Group4Acara4	Group4	4.8	U	2	20/11/2018	49320	1	0	1	38	80.814381	556.08	NA	NA	115.7917775	23.35970461	244.2082225	NA	NA	NA	143	NA	NA	NA	NA	NA	NA	NA
Group4Acara4	Group4	4.8	U	3	21/11/2018	32820	1	0	1	39	69.17042401	84	NA	NA	179.7478962	24.16375352	180.2521038	NA	NA	NA	186	NA	NA	NA	NA	NA	NA	NA
Group4Acara4	Group4	4.8	U	4	22/11/2018	37020	1	0	1	16	228.1747118	83	NA	NA	68.88284112	26.08732554	68.88284112	NA	NA	NA	73	NA	NA	NA	NA	NA	NA	NA
Group4Acara4	Group4	4.8	U	5	23/11/2018	51840	1	0	1	27	210.934599	212.92	NA	NA	65.77251585	25.93861809	294.2274842	NA	NA	NA	300	NA	NA	NA	NA	NA	NA	NA
Group4Acara4	Group4	4.8	U	6	24/11/2018	49980	1	0	1	41	68.74544828	219.44	NA	NA	85.68805905	23.40127642	274.311941	NA	NA	NA	278	NA	NA	NA	NA	NA	NA	NA
Group4Acara4	Group4	4.8	U	7	26/11/2018	48540	1	0	1	41	123.1510999	352.48	NA	NA	122.1765552	20.99635054	122.1765552	NA	NA	NA	129	NA	NA	NA	NA	NA	NA	NA
Group4Acara4	Group4	4.8	U	8	27/11/2018	44340	1	0	1	42	140.7543776	303.96	NA	NA	104.3940365	20.8417487	104.3940365	NA	NA	NA	114	NA	NA	NA	NA	NA	NA	NA
Group4Acara4	Group4	4.8	U	9	28/11/2018	38820	1	0	1	28	74.43196389	80.32	NA	NA	135.7182953	24.02517064	224.2817047	NA	NA	NA	218	NA	NA	NA	NA	NA	NA	NA
Group4Acara4	Group4	4.8	U	10	29/11/2018	49800	1	0	1	40	87.53852062	447.96	NA	NA	109.4399808	23.56088519	250.5600192	NA	NA	NA	250	NA	NA	NA	NA	NA	NA	NA
Group4Acara4	Group4	4.8	U	11	30/11/2018	52500	1	0	1	33	214.5640479	282.2	NA	NA	95.95358826	26.3632559	264.0464117	NA	NA	NA	251	NA	NA	NA	NA	NA	NA	NA
Group4Acara4	Group4	4.8	U	12	01/12/2018	48540	1	0	1	29	NA	246.36	NA	NA	NA	NA	NA	NA	NA	NA	101	NA	NA	NA	NA	NA	NA	NA
Group4Acara4	Group4	4.8	U	13	03/12/2018	35880	1	0	1	27	93.78594135	238.68	NA	NA	113.4301702	23.58127796	113.4301702	NA	NA	NA	108	NA	NA	NA	NA	NA	NA	NA
Group4Acara4	Group4	4.8	U	14	04/12/2018	51780	1	0	1	65	133.7667357	379.4	NA	NA	71.00681633	24.01265036	288.9931837	NA	NA	NA	305	NA	NA	NA	NA	NA	NA	NA
Group4Acara4	Group4	4.8	U	15	05/12/2018	39300	1	0	1	22	35.09113682	42.4	NA	NA	158.4186671	22.99777227	158.4186671	NA	NA	NA	158	NA	NA	NA	NA	NA	NA	NA
Group4Acara4	Group4	4.8	U	16	06/12/2018	46020	1	0	1	50	55.881	171.52	NA	NA	150.3603497	20.52096	150.3603497	121.52	NA	NA	123	NA	NA	NA	NA	NA	NA	NA
Group4Acara4	Group4	4.8	U	17	07/12/2018	44700	1	0	1	16	354.691	255.12	NA	NA	62.72644579	23.96	62.72644579	239.12	NA	NA	52	NA	NA	NA	NA	NA	NA	NA
Group4Acara4	Group4	4.8	U	18	08/12/2018	50340	0	0	1	31	NA	223.84	NA	NA	NA	NA	NA	192.84	NA	NA	200	NA	NA	NA	NA	NA	NA	NA
Group4Acara4	Group4	4.8	U	19	10/12/2018	54600	NA	NA	NA	NA	NA	NA	NA	NA	NA	NA	NA	NA	NA	NA	NA	NA	NA	NA	NA	NA	NA	NA
Group4Acara4	Group4	4.8	U	20	11/12/2018	48000	NA	NA	NA	NA	NA	NA	NA	NA	NA	NA	NA	NA	NA	NA	NA	NA	NA	NA	NA	NA	NA	NA
Group5Acara1	Group5	7.5	P	1	01/03/2019	39600	1	1	1	16	318.4828687	47.32	48.76	1.44	70.85502494	20.35493654	70.85502494	31.32	17.20905468	1	71	NA	24.5774863	9.945846186	31.90126829	1.15566664	274.4057589	4.60465568
Group5Acara1	Group5	7.5	P	2	02/03/2019	42960	1	1	1	41	308.2712322	69.76	71	1.24	80.19768677	21.82968085	80.19768677	28.76	20.88914615	1	71	NA	24.63828591	15.20516407	15.76778478	-0.066785781	227.0989114	6.242539009
Group5Acara1	Group5	7.5	P	3	03/03/2019	49140	1	1	1	23	47.56454366	45.04	46.32	1.28	76.44294876	20.16639442	76.44294876	22.04	22.35772795	1	71	NA	21.63908171	12.04492667	10.7574486	-12.6768817	291.372506	4.276607386
Group5Acara1	Group5	7.5	P	4	04/03/2019	34260	1	1	1	9	317.4377186	30.28	31.64	1.36	58.23257962	18.7581222	58.23257962	21.28	20.92116433	1	71	NA	23.06944913	18.57972374	11.94983634	-3.548349208	220.0574931	5.109618615
Group5Acara1	Group5	7.5	P	5	05/03/2019	39240	1	1	1	10	327.083642	37.6	39.44	1.84	77.6571028	24.98486376	77.6571028	27.6	14.77122536	1	71	NA	30.28622902	9.928951255	39.6606963	-2.640192222	144.6415253	7.103985504
Group5Acara1	Group5	7.5	P	6	06/03/2019	49140	1	1	1	26	211.3617729	123.24	126.16	2.92	90.7204143	24.32533527	90.7204143	97.24	20.8537636	1	71	NA	NA	NA	NA	NA	NA	NA
Group5Acara1	Group5	7.5	P	7	08/03/2019	49320	1	1	1	13	26.98999257	33.8	34.76	0.96	131.2777122	16.37822152	131.2777122	20.8	31.30841793	1	71	NA	NA	NA	NA	NA	NA	NA
Group5Acara1	Group5	7.5	P	8	09/03/2019	49200	1	1	1	15	304.6263135	39	39.88	0.88	73.69472733	15.77563028	73.69472733	24	20.81008122	1	71	NA	20.3089102	15.60659204	2.232421795	-2.866061657	245.7184084	4.165755357
Group5Acara1	Group5	7.5	P	9	10/03/2019	52020	1	1	1	82	53.37372171	102.28	105.04	2.76	73.10904818	16.99148694	73.10904818	20.28	23.41335775	1	71	NA	23.02019149	2.451896283	30.04379787	-44.86281112	163.1492639	5.189499549
Group5Acara1	Group5	7.5	P	10	11/03/2019	44700	1	1	1	51	352.6118752	81.76	82.64	0.88	64.09456151	20.40126485	64.09456151	30.76	18.52404875	1	71	NA	21.01383442	15.84414367	14.44080434	5.25151439	309.2010476	3.811749142
Group5Acara1	Group5	7.5	P	11	12/03/2019	40380	1	1	1	35	264.038131	199.48	202.28	2.8	57.92728745	22.2730948	57.92728745	164.48	21.09911252	1	71	NA	25.1203733	4.915623897	42.4552547	-14.89941502	235.2115858	5.153959928
Group5Acara1	Group5	7.5	P	12	13/03/2019	49620	1	1	1	16	299.9156455	42.28	43.16	0.88	80.59767358	5.586689485	80.59767358	26.28	28.11132638	1	71	NA	13.32725108	9.048026713	21.32224211	-9.497050083	153.5351591	5.480525938
Group5Acara1	Group5	7.5	P	13	15/03/2019	52080	1	1	1	9	318.6030276	79.68	80.44	0.76	77.31689955	18.19188165	77.31689955	70.68	24.01603469	1	71	NA	25.76850359	18.48452155	10.17645055	-7.625844472	261.2502103	5.475468021
Group5Acara1	Group5	7.5	P	14	16/03/2019	44520	1	1	1	16	275.0688863	38.8	39.24	0.44	59.49888229	10.48232628	59.49888229	22.8	22.67138427	1	71	NA	16.87090999	10.24356509	2.314463239	-25.09721202	729.5266569	1.283645034
Group5Acara1	Group5	7.5	P	15	17/03/2019	51060	1	0	1	14	325.5848152	28.24	NA	NA	80.45681148	19.08026212	80.45681148	NA	NA	NA	71	NA	NA	NA	NA	NA	NA	NA
Group5Acara1	Group5	7.5	P	16	18/03/2019	41700	1	0	1	49	324.6922839	74.32	NA	NA	78.49352418	23.17974109	78.49352418	NA	NA	NA	71	NA	NA	NA	NA	NA	NA	NA
Group5Acara1	Group5	7.5	P	17	19/03/2019	37680	1	1	1	26	295.4898266	53.48	54.6	1.12	78.10500976	19.86763324	78.10500976	27.48	21.20629216	1	71	NA	23.25361587	17.80891961	13.41647909	-3.410294692	219.1585857	5.664631803
Group5Acara1	Group5	7.5	P	18	20/03/2019	53100	1	1	1	14	289.700825	33.4	34.32	0.92	79.82143003	14.09135974	79.82143003	19.4	27.74721572	1	71	NA	22.69940777	7.692355171	-5.927806013	-12.94683899	353.7523053	3.472104148
Group5Acara1	Group5	7.5	P	19	22/03/2019	43380	1	1	1	12	317.0315107	40.16	41.28	1.12	60.69901731	22.32678748	60.69901731	28.16	19.79748218	1	71	NA	23.0626902	12.73087432	28.51236931	0.166455988	210.5853493	5.98543238
Group5Acara1	Group5	7.5	P	20	23/03/2019	45360	1	1	1	28	309.7435367	50.12	51.32	1.2	67.52227278	16.73456945	67.52227278	22.12	19.65731009	1	71	NA	19.55888375	11.21379376	6.653071868	-10.60117796	377.082065	2.057693283
Group5Acara2	Group5	6.8	P	1	01/03/2019	35520	1	0	1	23	93.55952363	44.6	NA	NA	146.7618779	23.37028079	213.2381221	NA	NA	NA	203	NA	NA	NA	NA	NA	NA	NA
Group5Acara2	Group5	6.8	P	2	02/03/2019	45300	1	0	1	19	307.2554759	79.2	NA	NA	155.705116	26.33649748	204.294884	NA	NA	NA	203	NA	NA	NA	NA	NA	NA	NA
Group5Acara2	Group5	6.8	P	3	03/03/2019	43260	1	0	1	31	258.4949641	120.12	NA	NA	149.3945188	29.08469357	210.6054812	NA	NA	NA	203	NA	NA	NA	NA	NA	NA	NA
Group5Acara2	Group5	6.8	P	4	04/03/2019	38040	1	0	1	19	11.36147934	184.88	NA	NA	153.9649117	21.23000314	206.0350883	NA	NA	NA	203	NA	NA	NA	NA	NA	NA	NA
Group5Acara2	Group5	6.8	P	5	05/03/2019	47220	1	0	1	29	272.8070049	57.88	NA	NA	144.2930613	26.48273983	215.7069387	NA	NA	NA	203	NA	NA	NA	NA	NA	NA	NA
Group5Acara2	Group5	6.8	P	6	06/03/2019	35760	1	0	1	40	305.598366	104.6	NA	NA	148.3948875	23.00033354	211.6051125	NA	NA	NA	203	NA	NA	NA	NA	NA	NA	NA
Group5Acara2	Group5	6.8	P	7	08/03/2019	40020	1	0	1	26	213.964354	59.52	NA	NA	169.4852103	24.79900575	190.5147897	NA	NA	NA	203	NA	NA	NA	NA	NA	NA	NA
Group5Acara2	Group5	6.8	P	8	09/03/2019	42840	1	0	1	14	217.8292378	161.16	NA	NA	164.103102	17.21093777	195.896898	NA	NA	NA	203	NA	NA	NA	NA	NA	NA	NA
Group5Acara2	Group5	6.8	P	9	10/03/2019	57900	1	0	1	27	118.1069373	83.44	NA	NA	166.3846132	21.56955447	193.6153868	NA	NA	NA	203	NA	NA	NA	NA	NA	NA	NA
Group5Acara2	Group5	6.8	P	10	11/03/2019	40500	1	0	1	22	115.1258842	44.88	NA	NA	162.4579079	26.96089564	197.5420921	NA	NA	NA	203	NA	NA	NA	NA	NA	NA	NA
Group5Acara2	Group5	6.8	P	11	12/03/2019	45000	1	0	1	23	287.3338204	237.96	NA	NA	160.6145027	24.63934605	199.3854973	NA	NA	NA	203	NA	NA	NA	NA	NA	NA	NA
Group5Acara2	Group5	6.8	P	12	13/03/2019	32760	1	0	1	105	333.0849275	128.16	NA	NA	164.3193715	19.60855612	195.6806285	NA	NA	NA	203	NA	NA	NA	NA	NA	NA	NA
Group5Acara2	Group5	6.8	P	13	15/03/2019	41220	1	0	1	20	244.7402099	177.56	NA	NA	137.637481	23.46847309	222.362519	NA	NA	NA	203	NA	NA	NA	NA	NA	NA	NA
Group5Acara2	Group5	6.8	P	14	16/03/2019	47820	1	0	1	39	357.8592883	85.12	NA	NA	154.3607226	11.31483763	205.6392774	NA	NA	NA	203	NA	NA	NA	NA	NA	NA	NA
Group5Acara2	Group5	6.8	P	15	17/03/2019	45060	1	0	1	15	43.5279099	98.84	NA	NA	162.0793018	21.13111326	197.9206982	NA	NA	NA	198	NA	NA	NA	NA	NA	NA	NA
Group5Acara2	Group5	6.8	P	16	18/03/2019	41280	1	0	1	18	49.21854603	40.2	NA	NA	163.1435868	20.55472094	196.8564132	NA	NA	NA	203	NA	NA	NA	NA	NA	NA	NA
Group5Acara2	Group5	6.8	P	17	19/03/2019	43140	1	0	1	28	39.51042881	133.52	NA	NA	173.2025332	20.40632337	186.7974668	NA	NA	NA	203	NA	NA	NA	NA	NA	NA	NA
Group5Acara2	Group5	6.8	P	18	20/03/2019	36300	NA	NA	NA	NA	NA	NA	NA	NA	NA	NA	NA	NA	NA	NA	NA	158	NA	NA	NA	NA	NA	NA
Group5Acara2	Group5	6.8	P	19	22/03/2019	52200	1	0	1	17	272.2273713	297.72	NA	NA	120.1853584	21.51422054	239.8146416	NA	NA	NA	198	NA	NA	NA	NA	NA	NA	NA
Group5Acara2	Group5	6.8	P	20	23/03/2019	54420	1	0	1	33	335.7871997	201.88	NA	NA	165.3750327	21.55973161	194.6249673	NA	NA	NA	203	NA	NA	NA	NA	NA	NA	NA
Group5Acara3	Group5	6.3	U	1	01/03/2019	36480	1	1	1	3	319.3987414	24.04	27.44	3.4	90.12290028	21.61633695	269.8770997	21.04	21.49571536	1	259	NA	NA	NA	NA	NA	NA	NA
Group5Acara3	Group5	6.3	U	2	02/03/2019	43980	1	1	1	6	34.77363593	28.44	29.92	1.48	153.3250278	18.47305043	206.6749722	22.44	24.83712316	1	203	NA	NA	NA	NA	NA	NA	NA
Group5Acara3	Group5	6.3	U	3	03/03/2019	51240	1	1	1	6	45.41671067	32.92	34.28	1.36	156.279499	16.36620986	203.720501	26.92	16.99750734	1	201	NA	NA	NA	NA	NA	NA	NA
Group5Acara3	Group5	6.3	U	4	04/03/2019	42060	1	1	1	7	325.4058351	32.96	34.12	1.16	149.3063288	17.81928055	210.6936712	25.96	24.79712473	1	210	NA	NA	NA	NA	NA	NA	NA
Group5Acara3	Group5	6.3	U	5	05/03/2019	49320	1	1	1	11	354.2992292	43.8	45.32	1.52	98.15558071	21.75270059	261.8444193	NA	25.26608384	0	99	NA	NA	NA	NA	NA	NA	NA
Group5Acara3	Group5	6.3	U	6	06/03/2019	46200	1	1	1	6	36.05103132	27.24	27.68	0.44	35.27726178	14.93073807	35.27726178	21.24	32.06457181	1	49	NA	26.51934629	6.814098606	-22.173301	-69.60130795	425.2425086	2.558187849
Group5Acara3	Group5	6.3	U	7	08/03/2019	41100	1	1	1	6	22.87058464	19.96	20.84	0.88	80.32587855	13.89445267	80.32587855	13.96	37.69138747	1	70	NA	24.35802786	8.517605605	14.37841717	-38.27040452	407.4174266	2.177697305
Group5Acara3	Group5	6.3	U	8	09/03/2019	48180	1	1	1	14	345.3206606	31.44	32.4	0.96	137.5480184	19.81799966	137.5480184	17.44	36.19289025	1	138	NA	NA	NA	NA	NA	NA	NA
Group5Acara3	Group5	6.3	U	9	10/03/2019	49980	1	1	1	15	23.48100146	34.32	35.88	1.56	98.24835467	16.36806871	98.24835467	19.32	28.56638285	1	85	NA	NA	NA	NA	NA	NA	NA
Group5Acara3	Group5	6.3	U	10	11/03/2019	42660	1	1	1	7	19.97462499	26.8	27.84	1.04	100.2818122	22.20861808	100.2818122	19.8	27.55608023	1	194	NA	NA	NA	NA	NA	NA	NA
Group5Acara3	Group5	6.3	U	11	12/03/2019	36000	1	1	1	8	349.5377259	26.16	27.28	1.12	111.6222179	19.47892367	111.6222179	18.16	30.59707494	1	102	NA	NA	NA	NA	NA	NA	NA
Group5Acara3	Group5	6.3	U	12	13/03/2019	52740	1	1	1	14	42.20822024	36.68	37.52	0.84	108.5942937	8.581582848	108.5942937	22.68	29.6007004	1	116	NA	NA	NA	NA	NA	NA	NA
Group5Acara3	Group5	6.3	U	13	15/03/2019	49500	1	1	1	28	294.3902175	51.12	51.88	0.76	64.91075702	15.41801352	295.089243	23.12	20.73105393	1	292	NA	20.40603087	13.65906142	15.85306327	-8.500706567	463.7565177	2.796702136
Group5Acara3	Group5	6.3	U	14	16/03/2019	45600	1	1	1	11	331.5910166	29.12	30.8	1.68	115.8020432	15.23082366	244.1979568	18.12	26.13272007	1	240	NA	NA	NA	NA	NA	NA	NA
Group5Acara3	Group5	6.3	U	15	17/03/2019	48000	1	1	0	2	NA	19.08	NA	NA	NA	NA	NA	17.08	NA	NA	NA	191	NA	NA	NA	NA	NA	NA
Group5Acara3	Group5	6.3	U	16	18/03/2019	39480	1	0	1	3	39.19706511	26.56	NA	NA	20.41275432	18.35848422	20.41275432	NA	NA	NA	45	NA	NA	NA	NA	NA	NA	NA
Group5Acara3	Group5	6.3	U	17	19/03/2019	35880	1	1	1	20	33.71426392	43.32	44.16	0.84	135.5530715	10.86599561	135.5530715	23.32	30.09118282	1	142	NA	NA	NA	NA	NA	NA	NA
Group5Acara3	Group5	6.3	U	18	20/03/2019	49200	1	1	1	211	356.0433512	237	237.76	0.76	47.03873803	16.94068766	312.961262	26	25.57000857	1	309	NA	18.88044522	12.04700997	-1.782434549	-12.35108766	461.3749386	1.759616927
Group5Acara3	Group5	6.3	U	19	22/03/2019	40740	1	1	1	3	320.6177486	27.52	28.76	1.24	122.0601109	14.79229477	237.9398891	24.52	26.83644474	1	251	NA	NA	NA	NA	NA	NA	NA
Group5Acara3	Group5	6.3	U	20	23/03/2019	50100	1	1	1	5	21.51981329	23.6	24.24	0.64	77.93316763	14.58628075	282.0668324	18.6	27.02439953	1	284	NA	27.52545793	21.13959148	5.202576869	-2.248858158	453.6378786	3.293081637
Group5Acara4	Group5	4	U	1	01/03/2019	41880	1	1	1	25	31.6152159	42.56	43.68	1.12	86.93617597	10.97873451	86.93617597	17.56	45.14305637	1	95	NA	34.21191011	11.76518607	50.01790285	-97.44601955	227.8914495	3.174171979
Group5Acara4	Group5	4	U	2	02/03/2019	40740	1	1	1	21	8.459568109	43.56	45.12	1.56	156.4929244	20.44417171	203.5070756	22.56	23.45011717	1	190	NA	NA	NA	NA	NA	NA	NA
Group5Acara4	Group5	4	U	3	03/03/2019	42300	1	1	1	16	29.5943845	30.84	33.04	2.2	179.6736107	18.3128007	179.6736107	14.84	27.75358957	1	176	NA	NA	NA	NA	NA	NA	NA
Group5Acara4	Group5	4	U	4	04/03/2019	41160	1	1	1	26	7.504473666	41.08	44.24	3.16	165.0543316	16.31027437	194.9456684	15.08	22.78589947	1	179	NA	NA	NA	NA	NA	NA	NA
Group5Acara4	Group5	4	U	5	05/03/2019	48300	1	1	1	18	56.399666	40.96	43.24	2.28	89.09181101	14.80530913	89.09181101	22.96	24.07245903	1	275	NA	23.24894038	15.59056337	11.81063147	-16.22332482	258.376383	4.671159286
Group5Acara4	Group5	4	U	6	06/03/2019	47160	1	0	1	13	341.7411475	22.04	NA	NA	129.0797454	24.8642502	129.0797454	NA	NA	NA	125	NA	NA	NA	NA	NA	NA	NA
Group5Acara4	Group5	4	U	7	08/03/2019	50340	1	1	1	20	334.4126032	35.76	42.56	6.8	72.40158867	19.44868771	72.40158867	15.76	36.79982133	1	62	NA	20.2020346	0.157670976	64.24443497	-60.55781482	162.9884447	6.828955021
Group5Acara4	Group5	4	U	8	09/03/2019	41940	1	1	1	81	8.662877195	110.36	122.84	12.48	112.7883664	21.28023233	247.2116336	29.36	16.59443531	1	256	NA	NA	NA	NA	NA	NA	NA
Group5Acara4	Group5	4	U	9	10/03/2019	57000	1	1	1	77	142.2659729	357.84	361.08	3.24	148.1201817	25.83238374	148.1201817	280.84	19.43286103	1	131	NA	NA	NA	NA	NA	NA	NA
Group5Acara4	Group5	4	U	10	11/03/2019	46560	0	0	1	31	NA	NA	NA	NA	NA	NA	NA	NA	NA	NA	NA	NA	NA	NA	NA	NA	NA	NA
Group5Acara4	Group5	4	U	11	12/03/2019	41880	1	0	1	47	226.9475995	427.4	NA	NA	25.22054284	78.98133802	25.22054284	NA	NA	NA	304	NA	NA	NA	NA	NA	NA	NA
Group5Acara4	Group5	4	U	12	13/03/2019	56160	0	0	1	21	NA	NA	NA	NA	NA	NA	NA	NA	NA	NA	200	NA	NA	NA	NA	NA	NA	NA
Group5Acara4	Group5	4	U	13	15/03/2019	42120	1	1	1	24	265.7261242	500.28	504.52	4.24	136.3984221	24.65657701	136.3984221	NA	14.10036409	0	134	NA	NA	NA	NA	NA	NA	NA
Group5Acara4	Group5	4	U	14	16/03/2019	42540	0	0	1	35	NA	NA	NA	NA	NA	NA	NA	NA	NA	NA	285	NA	NA	NA	NA	NA	NA	NA
Group5Acara4	Group5	4	U	15	17/03/2019	43980	0	0	1	17	NA	NA	NA	NA	NA	NA	NA	NA	NA	NA	NA	NA	NA	NA	NA	NA	NA	NA
Group5Acara4	Group5	4	U	16	18/03/2019	46440	0	0	1	41	NA	NA	NA	NA	NA	NA	NA	NA	NA	NA	NA	NA	NA	NA	NA	NA	NA	NA
Group5Acara4	Group5	4	U	17	19/03/2019	55140	0	0	1	35	NA	NA	NA	NA	NA	NA	NA	NA	NA	NA	NA	NA	NA	NA	NA	NA	NA	NA
Group5Acara4	Group5	4	U	18	20/03/2019	43080	NA	NA	NA	NA	NA	NA	NA	NA	NA	NA	NA	NA	NA	NA	NA	NA	NA	NA	NA	NA	NA	NA
Group5Acara4	Group5	4	U	19	22/03/2019	53400	1	1	1	83	330.8644129	100.52	102.32	1.8	65.40945132	16.59789412	65.40945132	17.52	28.31770334	1	111	NA	24.16164217	9.771909815	33.5632622	-58.50966179	446.0593182	1.834310294
Group5Acara4	Group5	4	U	20	23/03/2019	47460	1	1	1	58	333.9466712	79.96	85.84	5.88	87.77846353	17.21591149	87.77846353	21.96	16.17779486	1	86	NA	18.07419838	0.534271453	40.02024182	-32.70110052	194.3525995	5.02978539
Group6Acara2	Group6	6.7	U	1	03/03/2019	45300	1	0	1	18	276.9037063	69.12	NA	NA	39.68278694	27.49044711	320.3172131	NA	NA	NA	315	NA	NA	NA	NA	NA	NA	NA
Group6Acara2	Group6	6.7	U	2	04/03/2019	36180	1	0	1	15	187.8160204	46.28	NA	NA	151.166773	26.10196876	208.833227	NA	NA	NA	210	NA	NA	NA	NA	NA	NA	NA
Group6Acara2	Group6	6.7	U	3	05/04/2019	43320	1	0	1	21	120.377967	208.76	NA	NA	169.9196028	22.67169414	169.9196028	NA	NA	NA	160	NA	NA	NA	NA	NA	NA	NA
Group6Acara2	Group6	6.7	U	4	06/03/2019	41100	1	0	1	24	284.3429855	47.04	NA	NA	57.01096187	25.03584464	302.9890381	NA	NA	NA	288	NA	NA	NA	NA	NA	NA	NA
Group6Acara2	Group6	6.7	U	5	07/03/2019	44400	1	0	1	21	79.60708724	84.24	NA	NA	165.1523835	17.97190298	165.1523835	NA	NA	NA	191	NA	NA	NA	NA	NA	NA	NA
Group6Acara2	Group6	6.7	U	6	08/03/2019	42300	1	0	1	10	52.87387537	113.64	NA	NA	69.17080535	23.87438055	69.17080535	NA	NA	NA	67	NA	NA	NA	NA	NA	NA	NA
Group6Acara2	Group6	6.7	U	7	10/03/2019	54300	1	1	1	38	264.7457316	61.48	451.6	390.12	94.08575781	22.06786806	265.9142422	23.48	18.08536965	1	268	NA	NA	NA	NA	NA	NA	NA
Group6Acara2	Group6	6.7	U	8	11/03/2019	36660	1	0	1	13	87.24420133	145.28	NA	NA	46.36649914	24.00247417	313.6335009	NA	NA	NA	313	NA	NA	NA	NA	NA	NA	NA
Group6Acara2	Group6	6.7	U	9	12/03/2019	47280	1	0	1	21	97.28756079	160.24	NA	NA	145.1370354	24.16730712	214.8629646	NA	NA	NA	206	NA	NA	NA	NA	NA	NA	NA
Group6Acara2	Group6	6.7	U	10	13/03/2019	57000	1	1	1	17	32.80633019	29.96	275.64	245.68	149.0333571	23.00585345	210.9666429	12.96	17.80845335	1	215	NA	NA	NA	NA	NA	NA	NA
Group6Acara2	Group6	6.7	U	11	14/03/2019	34920	1	0	1	10	97.77862671	117.44	NA	NA	109.2934535	23.76421511	109.2934535	NA	NA	NA	107	NA	NA	NA	NA	NA	NA	NA
Group6Acara2	Group6	6.7	U	12	15/03/2019	45960	1	0	1	14	80.73206566	71.28	NA	NA	66.43178821	33.56290869	293.5682118	NA	NA	NA	273	NA	NA	NA	NA	NA	NA	NA
Group6Acara2	Group6	6.7	U	13	17/03/2019	41940	1	0	1	14	269.339649	56	NA	NA	36.57448301	26.02527832	323.425517	NA	NA	NA	306	NA	NA	NA	NA	NA	NA	NA
Group6Acara2	Group6	6.7	U	14	18/03/2019	42780	1	0	1	25	131.385605	71.08	NA	NA	172.5013544	25.62539459	172.5013544	NA	NA	NA	181	NA	NA	NA	NA	NA	NA	NA
Group6Acara2	Group6	6.7	U	15	19/03/2019	36780	1	0	1	17	90.27069732	36.8	NA	NA	69.54513845	23.45242851	290.4548615	NA	NA	NA	294	NA	NA	NA	NA	NA	NA	NA
Group6Acara2	Group6	6.7	U	16	20/03/2019	55200	1	1	1	25	42.25503516	45.28	105.16	59.88	61.02983132	19.42292795	61.02983132	20.28	21.13231808	1	288	NA	NA	NA	NA	NA	NA	NA
Group6Acara2	Group6	6.7	U	17	21/03/2019	63060	1	0	1	19	71.4780948	35.08	NA	NA	125.9690936	13.86791444	125.9690936	NA	NA	NA	122	NA	NA	NA	NA	NA	NA	NA
Group6Acara2	Group6	6.7	U	18	22/03/2019	51300	1	0	1	16	25.0003268	181.88	NA	NA	141.0539443	8.092182076	141.0539443	NA	NA	NA	119	NA	NA	NA	NA	NA	NA	NA
Group6Acara2	Group6	6.7	U	19	24/03/2019	55560	1	1	1	11	66.64270506	35.28	69.04	33.76	55.68343493	21.47947803	55.68343493	NA	8.550015275	0	85	NA	NA	NA	NA	NA	NA	NA
Group6Acara2	Group6	6.7	U	20	25/03/2019	44160	1	0	1	16	198.131212	52.44	NA	NA	97.65169279	29.45905083	97.65169279	NA	NA	NA	90	NA	NA	NA	NA	NA	NA	NA
Group6Acara3	Group6	6.3	P	1	03/03/2019	50220	1	1	1	8	282.0223288	23.32	26.52	3.2	111.568953	22.45153834	111.568953	15.32	19.06271369	1	99	NA	NA	NA	NA	NA	NA	NA
Group6Acara3	Group6	6.3	P	2	04/03/2019	35220	1	0	1	15	25.05317238	40.52	NA	NA	101.1107819	23.1044471	101.1107819	NA	NA	NA	99	NA	NA	NA	NA	NA	NA	NA
Group6Acara3	Group6	6.3	P	3	05/04/2019	45000	1	0	1	12	47.0893075	23.64	NA	NA	74.61683167	25.13965542	74.61683167	NA	NA	NA	99	NA	NA	NA	NA	NA	NA	NA
Group6Acara3	Group6	6.3	P	4	06/03/2019	36600	1	0	1	12	305.212047	61.16	NA	NA	165.9362058	22.15352533	194.0637942	NA	NA	NA	99	NA	NA	NA	NA	NA	NA	NA
Group6Acara3	Group6	6.3	P	5	07/03/2019	43080	1	1	1	6	252.9146471	38.52	147.16	108.64	117.6162807	24.88649461	117.6162807	NA	7.837730423	0	99	NA	NA	NA	NA	NA	NA	NA
Group6Acara3	Group6	6.3	P	6	08/03/2019	39000	1	1	1	28	355.227167	51.48	53.44	1.96	118.966042	26.34415	118.966042	23.48	17.20328046	1	99	NA	NA	NA	NA	NA	NA	NA
Group6Acara3	Group6	6.3	P	7	10/03/2019	55140	1	1	1	9	354.7920829	22.12	22.88	0.76	111.3618499	22.70422396	111.3618499	13.12	28.56899245	1	99	NA	NA	NA	NA	NA	NA	NA
Group6Acara3	Group6	6.3	P	8	11/03/2019	34380	1	1	1	14	357.0825233	29.64	30.84	1.2	124.5998428	20.72790972	124.5998428	15.64	25.27369042	1	99	NA	NA	NA	NA	NA	NA	NA
Group6Acara3	Group6	6.3	P	9	12/03/2019	46320	1	1	1	22	347.5445728	42.76	43.64	0.88	124.116578	13.96958877	124.116578	20.76	34.95530078	1	99	NA	NA	NA	NA	NA	NA	NA
Group6Acara3	Group6	6.3	P	10	13/03/2019	31740	1	1	1	19	339.4943646	40.24	41.28	1.04	85.10632586	14.83992328	85.10632586	21.24	29.41743819	1	99	NA	21.71963842	11.61179411	11.22030606	-28.81525917	207.0627888	5.440053382
Group6Acara3	Group6	6.3	P	11	14/03/2019	37080	1	1	1	8	353.9017849	22.4	22.8	0.4	115.3882613	9.602989863	115.3882613	14.4	35.37794638	1	99	NA	NA	NA	NA	NA	NA	NA
Group6Acara3	Group6	6.3	P	12	15/03/2019	44820	1	1	1	24	353.0924805	40.96	41.08	0.12	67.88843667	5.885266151	67.88843667	16.96	24.71277503	1	99	NA	14.05980004	11.63417003	-28.18155002	-28.18155002	36.08697364	NA
Group6Acara3	Group6	6.3	P	13	17/03/2019	40980	1	1	1	15	29.51683545	29.04	29.68	0.64	87.54787556	14.73760776	87.54787556	14.04	30.49865146	1	99	NA	27.62240411	13.6786854	17.96915416	-16.24653257	251.5925188	6.032878608
Group6Acara3	Group6	6.3	P	14	18/03/2019	36420	1	1	1	11	27.48139706	26.24	27.24	1	95.57442575	14.74566906	95.57442575	15.24	31.57239325	1	99	NA	NA	NA	NA	NA	NA	NA
Group6Acara3	Group6	6.3	P	15	19/03/2019	53280	1	1	1	16	356.4012119	35.12	35.92	0.8	106.7952513	11.29223292	106.7952513	19.12	30.79591348	1	99	NA	NA	NA	NA	NA	NA	NA
Group6Acara3	Group6	6.3	P	16	20/03/2019	57240	1	0	1	20	321.8938859	107.28	NA	NA	89.96980606	24.16389042	89.96980606	NA	NA	NA	99	NA	NA	NA	NA	NA	NA	NA
Group6Acara3	Group6	6.3	P	17	21/03/2019	56700	1	1	1	15	10.61261824	30.72	31.52	0.8	131.1274379	11.59782613	131.1274379	15.72	39.93235777	1	99	NA	NA	NA	NA	NA	NA	NA
Group6Acara3	Group6	6.3	P	18	22/03/2019	45000	1	1	1	14	336.3597307	37.08	37.56	0.48	55.99811695	16.12152587	55.99811695	23.08	33.98319446	1	99	NA	31.11968609	10.79407649	-23.92346493	-35.28607845	583.050748	3.402714425
Group6Acara3	Group6	6.3	P	19	24/03/2019	53040	1	1	1	12	324.7696719	32.36	33.44	1.08	94.40266579	17.6692702	94.40266579	20.36	33.59148929	1	99	NA	NA	NA	NA	NA	NA	NA
Group6Acara3	Group6	6.3	P	20	25/03/2019	43200	1	1	1	5	30.60806764	16.36	16.6	0.24	61.35335003	5.242480144	61.35335003	11.36	49.0738304	1	99	NA	19.68147018	10.18882225	-14.22916083	-69.36647618	190.177113	3.410427241
Group6Acara4	Group6	5.6	U	1	03/03/2019	48300	1	1	1	12	297.6657782	34.44	35.96	1.52	123.7828299	23.58882305	123.7828299	22.44	26.10264904	1	135	NA	NA	NA	NA	NA	NA	NA
Group6Acara4	Group6	5.6	U	2	04/03/2019	38940	1	1	1	6	324.1181426	42.72	46.84	4.12	111.9394864	22.11906329	248.0605136	36.72	17.04713238	1	61	NA	NA	NA	NA	NA	NA	NA
Group6Acara4	Group6	5.6	U	3	05/04/2019	37560	1	1	1	13	330.2373834	32.24	37.36	5.12	64.13532496	25.71533724	64.13532496	19.24	23.29311657	1	62	NA	22.05368005	0.170401031	37.58271888	-29.16139444	140.649858	6.521260056
Group6Acara4	Group6	5.6	U	4	06/03/2019	38640	1	0	1	33	294.0399831	48.56	NA	NA	81.45486545	25.46190499	81.45486545	NA	NA	NA	75	NA	NA	NA	NA	NA	NA	NA
Group6Acara4	Group6	5.6	U	5	07/03/2019	42000	1	1	1	11	309.8278727	29.56	33.72	4.16	116.9427033	22.75914342	243.0572967	18.56	18.5685823	1	237	NA	NA	NA	NA	NA	NA	NA
Group6Acara4	Group6	5.6	U	6	08/03/2019	47400	1	1	1	18	277.464768	36.88	39.92	3.04	105.0720195	24.85481156	105.0720195	18.88	20.58741767	1	98	NA	NA	NA	NA	NA	NA	NA
Group6Acara4	Group6	5.6	U	7	10/03/2019	48060	1	1	1	9	299.1432286	33.2	39.04	5.84	107.4479117	21.69155012	107.4479117	24.2	18.0108125	1	100	NA	NA	NA	NA	NA	NA	NA
Group6Acara4	Group6	5.6	U	8	11/03/2019	37920	1	0	1	9	354.9858424	52.84	NA	NA	108.6152201	27.77532697	251.3847799	NA	NA	NA	258	NA	NA	NA	NA	NA	NA	NA
Group6Acara4	Group6	5.6	U	9	12/03/2019	39000	1	1	1	14	143.7199105	197.56	242.28	44.72	95.94455097	23.28105557	95.94455097	183.56	20.62297875	1	93	NA	NA	NA	NA	NA	NA	NA
Group6Acara4	Group6	5.6	U	10	13/03/2019	33660	1	0	1	12	279.3399432	36.96	NA	NA	54.09500559	27.5433439	54.09500559	NA	NA	NA	59	NA	NA	NA	NA	NA	NA	NA
Group6Acara4	Group6	5.6	U	11	14/03/2019	34200	1	0	1	30	120.4915981	86.2	NA	NA	131.8730609	26.09311388	228.1269391	NA	NA	NA	244	NA	NA	NA	NA	NA	NA	NA
Group6Acara4	Group6	5.6	U	12	15/03/2019	46860	1	1	1	10	296.2040428	26.12	29.2	3.08	116.4241068	23.14865772	116.4241068	16.12	24.2115264	1	116	NA	NA	NA	NA	NA	NA	NA
Group6Acara4	Group6	5.6	U	13	17/03/2019	43200	1	1	1	8	299.669766	28.6	31.36	2.76	78.24610034	18.0724786	281.7538997	20.6	20.5506893	1	267	NA	23.70845637	8.227486328	27.01278782	-11.30845406	435.134054	2.147155975
Group6Acara4	Group6	5.6	U	14	18/03/2019	38340	1	1	1	16	292.5353394	34.44	37.2	2.76	132.9613642	20.12971048	227.0386358	18.44	20.73863467	1	235	NA	NA	NA	NA	NA	NA	NA
Group6Acara4	Group6	5.6	U	15	19/03/2019	45480	1	1	1	13	290.8815281	37.2	37.68	0.48	68.73100269	11.1561503	291.2689973	24.2	25.50297298	1	278	NA	24.17297971	13.1948872	0.333653027	-19.61097781	439.4319754	3.197566897
Group6Acara4	Group6	5.6	U	16	20/03/2019	33480	1	1	1	13	242.7024534	35.24	88.8	53.56	40.28202592	22.76535678	319.7179741	22.24	14.88132915	1	306	NA	NA	NA	NA	NA	NA	NA
Group6Acara4	Group6	5.6	U	17	21/03/2019	61980	1	1	1	22	290.9855103	54.12	65.4	11.28	87.56708885	25.04614332	87.56708885	NA	15.28888455	0	106	NA	NA	NA	NA	NA	NA	NA
Group6Acara4	Group6	5.6	U	18	22/03/2019	38700	1	0	1	15	274.2606695	37.88	NA	NA	82.13965407	27.03406249	277.8603459	NA	NA	NA	271	NA	NA	NA	NA	NA	NA	NA
Group6Acara4	Group6	5.6	U	19	24/03/2019	56460	1	1	1	10	285.2691655	29.08	31.4	2.32	90.72666679	7.35380417	90.72666679	19.08	23.20888315	1	77	NA	NA	NA	NA	NA	NA	NA
Group6Acara4	Group6	5.6	U	20	25/03/2019	42480	1	0	1	13	295.0369861	37.6	NA	NA	114.6550199	22.13245821	245.3449801	NA	NA	NA	278	NA	NA	NA	NA	NA	NA	NA
Group7Acara1	Group7	8	P	1	01/03/2019	38520	1	1	1	10	275.0275599	28.6	69.28	40.68	57.62256437	24.7265119	57.62256437	18.6	18.20918764	1	51	NA	NA	NA	NA	NA	NA	NA
Group7Acara1	Group7	8	P	2	02/03/2019	39720	1	1	1	5	355.1984831	38.36	40.56	2.2	56.54157301	19.27348131	56.54157301	33.36	20.50465325	1	51	NA	25.87934768	3.297955794	30.60072424	-38.54320098	292.9747137	2.924724213
Group7Acara1	Group7	8	P	3	03/03/2019	46260	1	1	1	7	243.309983	37.56	38.48	0.92	56.80056242	22.77066947	56.80056242	30.56	20.93462627	1	51	NA	20.93462627	15.14345867	17.53596876	-16.56951786	169.726737	4.396325351
Group7Acara1	Group7	8	P	4	04/03/2019	37020	1	0	1	7	267.140267	22.96	NA	NA	45.45800641	23.08307863	45.45800641	NA	NA	NA	51	NA	NA	NA	NA	NA	NA	NA
Group7Acara1	Group7	8	P	5	05/03/2019	36660	1	1	1	6	346.9129711	17.16	114.8	97.64	70.8445611	21.7380533	70.8445611	11.16	23.33338725	1	51	NA	NA	NA	NA	NA	NA	NA
Group7Acara1	Group7	8	P	6	06/03/2019	48120	1	1	1	36	105.1965441	91.6	92.24	0.64	43.96562392	19.15142653	43.96562392	55.6	17.88241848	1	51	NA	17.88241848	14.50844057	-1.02116011	-7.002060741	229.1944015	5.668760112
Group7Acara1	Group7	8	P	7	08/03/2019	38100	1	1	1	43	296.0646097	124.6	190.84	66.24	60.6752297	23.19387046	60.6752297	NA	16.38473074	0	51	NA	NA	NA	NA	NA	NA	NA
Group7Acara1	Group7	8	P	8	09/03/2019	47100	1	0	1	14	281.681566	332.44	NA	NA	49.96853951	25.60786132	49.96853951	NA	NA	NA	51	NA	NA	NA	NA	NA	NA	NA
Group7Acara1	Group7	8	P	9	10/03/2019	53160	1	1	1	20	257.9705426	40.92	106.52	65.6	53.05007492	27.09932031	53.05007492	NA	14.06956491	0	51	NA	NA	NA	NA	NA	NA	NA
Group7Acara1	Group7	8	P	10	11/03/2019	33300	1	0	1	18	293.4184977	37.48	NA	NA	51.78474001	27.5124847	51.78474001	NA	NA	NA	51	NA	NA	NA	NA	NA	NA	NA
Group7Acara1	Group7	8	P	11	12/03/2019	44220	1	0	1	12	64.7446959	204.28	NA	NA	56.93767012	26.44864481	56.93767012	NA	NA	NA	51	NA	NA	NA	NA	NA	NA	NA
Group7Acara1	Group7	8	P	12	13/03/2019	53760	1	0	1	23	22.48332696	54.28	NA	NA	34.24178506	21.10372028	34.24178506	NA	NA	NA	51	NA	NA	NA	NA	NA	NA	NA
Group7Acara1	Group7	8	P	13	15/03/2019	43980	1	0	1	18	35.29389921	561.12	NA	NA	18.51289348	12.29768046	18.51289348	NA	NA	NA	51	NA	NA	NA	NA	NA	NA	NA
Group7Acara1	Group7	8	P	14	16/03/2019	41640	1	0	1	30	340.6654305	50.76	NA	NA	70.09720237	20.88775814	70.09720237	NA	NA	NA	51	NA	NA	NA	NA	NA	NA	NA
Group7Acara1	Group7	8	P	15	17/03/2019	40020	1	1	1	47	288.9653497	69.48	183.04	113.56	39.52057771	18.21022274	39.52057771	22.48	16.80319324	1	51	NA	NA	NA	NA	NA	NA	NA
Group7Acara1	Group7	8	P	16	18/03/2019	35400	1	0	1	15	202.7850609	75.04	NA	NA	42.1103704	20.89710711	42.1103704	NA	NA	NA	51	NA	NA	NA	NA	NA	NA	NA
Group7Acara1	Group7	8	P	17	19/03/2019	46560	1	1	1	21	84.6469391	269.56	497.48	227.92	49.52274542	22.71507955	49.52274542	NA	14.13432427	0	51	NA	NA	NA	NA	NA	NA	NA
Group7Acara1	Group7	8	P	18	20/03/2019	54000	1	1	1	39	72.73462176	446.4	449.6	3.2	40.82692359	21.70435413	40.82692359	407.4	17.73134882	1	51	NA	15.79391965	0.711483742	24.24105624	-22.61692998	287.3197832	2.743717931
Group7Acara1	Group7	8	P	19	22/03/2019	49320	1	1	1	20	19.01898933	152.04	152.52	0.48	5.548181995	19.63694053	5.548181995	132.04	22.10333802	1	51	NA	21.91744815	10.90913692	-16.07632957	-30.29345852	130.4618407	7.502308362
Group7Acara1	Group7	8	P	20	23/03/2019	53280	1	1	1	31	328.3460803	45.76	48.16	2.4	72.97942022	18.22417744	72.97942022	14.76	21.91371899	1	51	NA	27.71250106	3.78822277	41.75355076	-40.91134145	192.6587638	4.73146777
Group7Acara2	Group7	7.4	U	1	01/03/2019	37500	1	1	1	16	133.7961688	117.04	264.6	147.56	108.6510196	20.96648546	108.6510196	101.04	15.68329152	1	115	NA	NA	NA	NA	NA	NA	NA
Group7Acara2	Group7	7.4	U	2	02/03/2019	38760	1	0	1	10	133.9239247	34.32	NA	NA	130.9882512	17.50421306	229.0117488	NA	NA	NA	240	NA	NA	NA	NA	NA	NA	NA
Group7Acara2	Group7	7.4	U	3	03/03/2019	52560	1	1	1	25	266.9365682	87	89.68	2.68	165.5514444	15.3905038	194.4485556	62	11.87048313	1	181	NA	NA	NA	NA	NA	NA	NA
Group7Acara2	Group7	7.4	U	4	04/03/2019	33360	1	0	1	11	137.8140034	127.8	NA	NA	147.3969482	22.16204133	212.6030518	NA	NA	NA	220	NA	NA	NA	NA	NA	NA	NA
Group7Acara2	Group7	7.4	U	5	05/03/2019	35640	1	0	1	15	109.9968799	88.12	NA	NA	130.7477352	23.38712755	130.7477352	NA	NA	NA	120	NA	NA	NA	NA	NA	NA	NA
Group7Acara2	Group7	7.4	U	6	06/03/2019	37800	1	0	1	15	181.0549453	53.8	NA	NA	162.6199965	22.8881235	197.3800035	NA	NA	NA	206	NA	NA	NA	NA	NA	NA	NA
Group7Acara2	Group7	7.4	U	7	08/03/2019	44580	1	0	1	20	22.03655377	113.68	NA	NA	101.3038892	24.73271386	258.6961108	NA	NA	NA	253	NA	NA	NA	NA	NA	NA	NA
Group7Acara2	Group7	7.4	U	8	09/03/2019	43800	1	1	1	42	76.57348367	64	66.08	2.08	156.1084209	21.92524648	156.1084209	22	19.28710096	1	146	NA	NA	NA	NA	NA	NA	NA
Group7Acara2	Group7	7.4	U	9	10/03/2019	55980	1	1	1	6	78.15720958	29.72	32	2.28	166.2683456	24.91721727	166.2683456	23.72	18.7079753	1	180	NA	NA	NA	NA	NA	NA	NA
Group7Acara2	Group7	7.4	U	10	11/03/2019	48360	1	1	1	22	158.2602873	47.72	50.2	2.48	146.5257397	23.75493127	146.5257397	25.72	17.77755635	1	138	NA	NA	NA	NA	NA	NA	NA
Group7Acara2	Group7	7.4	U	11	12/03/2019	37920	1	1	1	14	312.8913071	29.04	78.16	49.12	102.3900864	22.24459476	102.3900864	15.04	19.08348977	1	97	NA	NA	NA	NA	NA	NA	NA
Group7Acara2	Group7	7.4	U	12	13/03/2019	55260	1	1	1	14	351.6855728	32.2	36.36	4.16	63.99933961	18.6237201	63.99933961	18.2	21.79710935	1	57	NA	28.3072944	1.51907121	60.05065196	-26.75219369	244.6398659	4.014663066
Group7Acara2	Group7	7.4	U	13	15/03/2019	53460	1	1	1	21	335.7944842	134.52	136.92	2.4	108.9122018	20.3427107	251.0877982	113.52	18.6021765	1	233	NA	NA	NA	NA	NA	NA	NA
Group7Acara2	Group7	7.4	U	14	16/03/2019	40620	1	1	1	20	2.025741121	39.12	41.08	1.96	116.8809783	16.78621131	243.1190217	19.12	23.49403758	1	251	NA	NA	NA	NA	NA	NA	NA
Group7Acara2	Group7	7.4	U	15	17/03/2019	50040	1	1	1	30	175.344829	50.72	52.88	2.16	178.1147852	20.99768083	178.1147852	20.72	26.56579607	1	191	NA	NA	NA	NA	NA	NA	NA
Group7Acara2	Group7	7.4	U	16	18/03/2019	43680	1	1	1	32	6.480350577	76.72	121.8	45.08	56.6282354	19.05737208	303.3717646	44.72	17.22097758	1	309	NA	NA	NA	NA	NA	NA	NA
Group7Acara2	Group7	7.4	U	17	19/03/2019	42180	1	1	1	20	43.80226921	21.84	23.28	1.44	177.5062057	13.46653319	182.4937943	1.84	24.21134206	1	182	NA	NA	NA	NA	NA	NA	NA
Group7Acara2	Group7	7.4	U	18	20/03/2019	56280	1	1	1	20	77.15781215	41.6	82.36	40.76	165.9459509	19.92741706	165.9459509	21.6	16.42334818	1	182	NA	NA	NA	NA	NA	NA	NA
Group7Acara2	Group7	7.4	U	19	22/03/2019	48300	1	1	1	25	71.09180845	68.2	69.8	1.6	95.53576323	17.11756525	264.4642368	43.2	24.58081752	1	257	NA	NA	NA	NA	NA	NA	NA
Group7Acara2	Group7	7.4	U	20	23/03/2019	52440	1	1	1	19	1.502946912	39.68	40.68	1	66.55364692	19.40216043	66.55364692	20.68	23.69456343	1	51	NA	18.79929793	17.00724211	7.435977334	-2.688079974	231.8402823	4.430911292
Group7Acara3	Group7	6.2	U	1	01/03/2019	40620	1	1	1	15	336.9322865	29.76	30.52	0.76	101.0272644	11.47054407	258.9727356	14.76	31.39098098	1	251	NA	NA	NA	NA	NA	NA	NA
Group7Acara3	Group7	6.2	U	2	02/03/2019	41880	1	1	1	7	28.84433509	27.48	27.84	0.36	22.92371438	12.41018848	337.0762856	20.48	25.47297804	1	48	NA	21.61254762	10.71530688	-15.67069778	-44.74187883	486.7657422	1.894214544
Group7Acara3	Group7	6.2	U	3	03/03/2019	47220	1	1	1	11	353.1488663	21.52	22.32	0.8	116.8893702	17.84243565	243.1106298	10.52	36.87880425	1	250	NA	NA	NA	NA	NA	NA	NA
Group7Acara3	Group7	6.2	U	4	04/03/2019	39960	1	1	1	9	2.995364593	32.76	33.84	1.08	109.6100208	25.84540396	109.6100208	23.76	37.15359191	1	91	NA	NA	NA	NA	NA	NA	NA
Group7Acara3	Group7	6.2	U	5	05/03/2019	34860	1	1	1	7	24.14136189	25.28	26.72	1.44	139.0499465	16.75851815	139.0499465	18.28	31.86121201	1	148	NA	NA	NA	NA	NA	NA	NA
Group7Acara3	Group7	6.2	U	6	06/03/2019	45000	1	1	1	18	232.037445	129.56	130.64	1.08	177.6399729	22.3401372	177.6399729	111.56	20.89306327	1	172	NA	NA	NA	NA	NA	NA	NA
Group7Acara3	Group7	6.2	U	7	08/03/2019	45900	1	1	1	6	21.97778859	20.92	355.56	334.64	154.3752264	21.15534711	205.6247736	14.92	18.30121609	1	201	NA	NA	NA	NA	NA	NA	NA
Group7Acara3	Group7	6.2	U	8	09/03/2019	44880	1	1	1	2	89.25830009	31.92	34	2.08	71.96911411	12.9652941	288.0308859	29.92	24.13427338	1	279	NA	22.66978116	9.051826909	33.52658655	-27.75590128	214.9876104	4.493189533
Group7Acara3	Group7	6.2	U	9	10/03/2019	51060	1	1	1	9	92.05186896	32.16	33.04	0.88	34.2943368	9.045938124	325.7056632	23.16	23.04836081	1	301	NA	13.79777786	8.57970413	11.62962759	-10.21515712	385.5857099	2.272031395
Group7Acara3	Group7	6.2	U	10	11/03/2019	41460	1	1	1	9	172.1870829	55.6	113	57.4	52.49043038	24.12711258	307.5095696	46.6	12.62690956	1	283	NA	NA	NA	NA	NA	NA	NA
Group7Acara3	Group7	6.2	U	11	12/03/2019	36900	1	1	1	6	74.84966957	21.92	73.96	52.04	88.53059493	19.85975172	271.4694051	15.92	17.83696073	1	283	NA	NA	NA	NA	NA	NA	NA
Group7Acara3	Group7	6.2	U	12	13/03/2019	51660	1	1	1	3	291.0268021	19.8	21.76	1.96	50.90963443	19.45145321	309.0903656	16.8	20.96861521	1	306	NA	27.45675375	6.040061034	43.74160341	-47.2866034	240.1404005	5.649861322
Group7Acara3	Group7	6.2	U	13	15/03/2019	48420	1	1	1	7	87.96199641	39.08	40.24	1.16	139.178905	10.834488	139.178905	32.08	25.18264008	1	122	NA	NA	NA	NA	NA	NA	NA
Group7Acara3	Group7	6.2	U	14	16/03/2019	43440	1	1	1	8	314.663371	27.12	35.24	8.12	161.0465828	23.38221212	161.0465828	19.12	15.45645317	1	141	NA	NA	NA	NA	NA	NA	NA
Group7Acara3	Group7	6.2	U	15	17/03/2019	45960	1	1	1	1	348.9357363	23.64	25.28	1.64	159.0195829	11.9189225	159.0195829	22.64	23.50833576	1	163	NA	NA	NA	NA	NA	NA	NA
Group7Acara3	Group7	6.2	U	16	18/03/2019	40560	1	0	1	10	68.84225523	29.6	NA	NA	129.1431008	19.05317196	230.8568992	NA	NA	NA	217	NA	NA	NA	NA	NA	NA	NA
Group7Acara3	Group7	6.2	U	17	19/03/2019	44100	1	1	1	6	19.62233976	18.52	20.04	1.52	103.2463392	18.28959081	103.2463392	12.52	25.74304459	1	96	NA	NA	NA	NA	NA	NA	NA
Group7Acara3	Group7	6.2	U	18	20/03/2019	51600	1	1	0	11	NA	28.56	NA	NA	NA	NA	NA	17.56	NA	NA	NA	111	NA	NA	NA	NA	NA	NA
Group7Acara3	Group7	6.2	U	19	22/03/2019	42000	1	1	1	9	83.41851847	38.6	39.28	0.68	78.98030016	13.6270739	78.98030016	29.6	23.48015924	1	47	NA	22.40387672	17.5556022	7.636614186	-1.257167779	431.6699428	2.794687262
Group7Acara3	Group7	6.2	U	20	23/03/2019	51540	1	1	1	9	51.8374745	24.64	52	27.36	174.7983624	15.83306982	185.2016376	15.64	19.63656122	1	189	NA	NA	NA	NA	NA	NA	NA
Group7Acara4	Group7	4.9	P	1	01/03/2019	34500	1	1	1	7	358.0207609	32.08	36.48	4.4	50.27395554	18.05143757	309.7260445	25.08	23.22596937	1	312	NA	17.10674097	0.521244431	23.28467122	-46.64235956	207.2816862	5.114228475
Group7Acara4	Group7	4.9	P	2	02/03/2019	46260	1	1	1	8	321.7755136	33.12	36.64	3.52	21.02750132	26.61460314	338.9724987	25.12	15.58985178	1	312	NA	22.51280935	2.246997684	34.9737968	-22.83206371	187.4753696	6.763769249
Group7Acara4	Group7	4.9	P	3	03/03/2019	44100	1	1	1	3	306.4592619	30.16	49.96	19.8	52.93121251	20.42015129	307.0687875	27.16	15.0491957	1	312	NA	NA	NA	NA	NA	NA	NA
Group7Acara4	Group7	4.9	P	4	04/03/2019	32400	1	1	1	1	306.0280738	32.08	66.24	34.16	60.2727131	20.35213361	299.7272869	31.08	16.87724201	1	312	NA	NA	NA	NA	NA	NA	NA
Group7Acara4	Group7	4.9	P	5	05/03/2019	42000	1	0	1	10	306.3952122	37.32	NA	NA	62.14180796	26.75756612	297.858192	NA	NA	NA	312	NA	NA	NA	NA	NA	NA	NA
Group7Acara4	Group7	4.9	P	6	06/03/2019	39960	1	0	1	8	8.088544718	159.4	NA	NA	60.21356107	25.78306523	299.7864389	NA	NA	NA	312	NA	NA	NA	NA	NA	NA	NA
Group7Acara4	Group7	4.9	P	7	08/03/2019	43200	1	1	1	7	10.68675808	21.96	43.56	21.6	56.70978827	21.57051984	303.2902117	14.96	15.50557291	1	312	NA	NA	NA	NA	NA	NA	NA
Group7Acara4	Group7	4.9	P	8	09/03/2019	45840	1	1	1	3	159.7958414	53.32	57.68	4.36	49.41940617	21.33083812	310.5805938	50.32	14.57575344	1	312	NA	16.43472669	2.237301461	25.89860675	-30.00553849	118.3847774	5.758596841
Group7Acara4	Group7	4.9	P	9	10/03/2019	48960	1	1	1	11	279.1845735	30	32.84	2.84	36.40068506	18.88188047	323.5993149	19	20.97409411	1	312	NA	21.17581972	4.050741602	25.51811744	-30.77480349	188.1658651	5.180480198
Group7Acara4	Group7	4.9	P	10	11/03/2019	43920	1	0	1	6	314.4934786	130.72	NA	NA	69.37384545	22.83833616	290.6261546	NA	NA	NA	312	NA	NA	NA	NA	NA	NA	NA
Group7Acara4	Group7	4.9	P	11	12/03/2019	43020	1	0	1	9	90.0806462	35.76	NA	NA	44.06666748	25.46831175	315.9333325	NA	NA	NA	312	NA	NA	NA	NA	NA	NA	NA
Group7Acara4	Group7	4.9	P	12	13/03/2019	50580	1	1	1	2	294.7139683	33.6	36.44	2.84	44.19476849	20.84307244	315.8052315	31.6	19.6948936	1	312	NA	23.1383648	2.852037464	38.49257817	-30.19604922	117.8910041	9.427486352
Group7Acara4	Group7	4.9	P	13	15/03/2019	51180	1	1	1	21	31.38894316	161.88	164.88	3	54.91600711	19.29199112	305.0839929	140.88	18.56767085	1	312	NA	27.28653948	6.718207601	35.61557969	-15.58267128	202.8131512	4.414272748
Group7Acara4	Group7	4.9	P	14	16/03/2019	46680	1	0	1	28	52.96040546	51.76	NA	NA	36.81606668	17.46119028	323.1839333	NA	NA	NA	312	NA	NA	NA	NA	NA	NA	NA
Group7Acara4	Group7	4.9	P	15	17/03/2019	48960	1	1	1	213	272.632156	240.72	246.48	5.76	39.79663092	25.43207171	320.2033691	27.72	19.46302356	1	312	NA	17.57176238	0.158387785	24.54079579	-35.28684763	148.2395344	5.845496603
Group7Acara4	Group7	4.9	P	16	18/03/2019	37320	1	1	1	11	53.20009279	40.68	42.32	1.64	44.56296138	15.65791087	315.4370386	29.68	13.20672411	1	312	NA	19.27446145	4.021712584	36.1950773	-23.75648972	318.0078521	3.245730347
Group7Acara4	Group7	4.9	P	17	19/03/2019	47340	1	1	1	8	13.07207499	28.6	31.2	2.6	55.51592491	17.08136336	304.4840751	20.6	19.32567524	1	312	NA	22.66902364	9.947860779	19.69891455	-15.41777128	344.1524793	2.487276043
Group7Acara4	Group7	4.9	P	18	20/03/2019	34560	1	0	1	7	173.7496021	38.72	NA	NA	41.92943218	23.29912191	318.0705678	NA	NA	NA	312	NA	NA	NA	NA	NA	NA	NA
Group7Acara4	Group7	4.9	P	19	22/03/2019	39660	1	1	1	12	65.74810852	38.96	41.12	2.16	46.96308801	20.04341764	313.036912	26.96	19.53922591	1	312	NA	25.37366986	10.63186196	25.03769593	-15.78030824	203.5915389	3.607833654
Group7Acara4	Group7	4.9	P	20	23/03/2019	48480	1	1	1	12	32.62156762	28.44	30.48	2.04	45.26698802	16.23734646	314.733012	16.44	22.2976439	1	312	NA	26.48126238	3.85694441	48.25891863	-39.58665646	379.2829195	2.681726483
